# Supplementary material for: Integrative bioinformatics analysis characterizing the role of EDC3 in mRNA decay and its association to intellectual disability
Source: BMC Med Genomics. 2018 Apr 23;11:41. doi: 10.1186/s12920-018-0358-6 (PMC5914069; doi:10.1186/s12920-018-0358-6)
Supplement: Supplementary file 1 — Table S1 EDC3 siRNAs. Sequences of the three siRNAs targeting EDC3 purchased from Invitrogen. (XLSX 8 kb) [file 12920_2018_358_MOESM1_ESM.xlsx]

## Sheet: Sheet1
siRNA	Sense (5' -> 3')	Antisense (5' -> 3')
siEDC3-1	GAAGUGUCUUGUUCCAGAAtt	UUCUGGAACAAGACACUUCac
siEDC3-2	AGAGCUAUGUCGACAGGCAtt	UGCCUGUCGACAUAGCUCUtt
siEDC3-3	UGAGGAGAUUGAUACCUAUtt	AUAGGUAUCAAUCUCCUCAaa
