# Supplementary material for: Integrative bioinformatics analysis characterizing the role of EDC3 in mRNA decay and its association to intellectual disability
Source: BMC Med Genomics. 2018 Apr 23;11:41. doi: 10.1186/s12920-018-0358-6 (PMC5914069; doi:10.1186/s12920-018-0358-6)
Supplement: Supplementary file 3 — Table S2 Summary statistics for RNA-seq on patients’ lymphoblastoid cell line samples. Summary statistics for RNA sequencing of patient (P1, P2) and control (C1, C2) samples. (XLSX 8 kb) [file 12920_2018_358_MOESM3_ESM.xlsx]

## Sheet: Sheet1
sample	number of input reads	number of unique mapped reads	% unique mapped of input	number of counted reads	% counted of input
C1	224135942	64359984	0.2871	42006739	0.1874
C2	253470076	66916107	0.264	40933938	0.1615
P1	255507262	56058873	0.2194	36939009	0.1446
P2	262652187	58364903	0.2222	35386302	0.1347
