# Supplementary material for: Integrative bioinformatics analysis characterizing the role of EDC3 in mRNA decay and its association to intellectual disability
Source: BMC Med Genomics. 2018 Apr 23;11:41. doi: 10.1186/s12920-018-0358-6 (PMC5914069; doi:10.1186/s12920-018-0358-6)
Supplement: Supplementary file 4 — Table S3 Results of differential expression analysis on patients’ lymphoblastoid cell line samples. Output of differential expression analysis performed with DESeq2 [23] for the 22,123 genes that passed independent filtering. HGNC symbols could be retrieved via biomaRt package for 17,975 genes. (XLS 3186 kb) [file 12920_2018_358_MOESM4_ESM.xls]

## Sheet: LCL_results
Ensembl_gene_ID	baseMean	log2FoldChange	pvalue	padj	HGNC_symbol
ENSG00000095777	670.509	4.42305	3.76817e-24	8.33632e-20	MYO3A
ENSG00000197888	208.39	4.10811	2.49159e-16	2.75608e-12	UGT2B17
ENSG00000188042	302.5	-3.67641	1.34853e-15	9.94451e-12	ARL4C
ENSG00000242472	1182.87	-4.11554	9.84182e-12	4.03028e-08	IGHJ5
ENSG00000211900	565.155	-3.73886	1.02648e-11	4.03028e-08	IGHJ6
ENSG00000163629	3383.44	3.84941	1.09306e-11	4.03028e-08	PTPN13
ENSG00000184305	381.331	3.02847	1.07598e-10	3.40055e-07	CCSER1
ENSG00000211669	123.653	-3.77894	1.73941e-10	4.60142e-07	IGLV3-10
ENSG00000145476	565.013	-2.64874	1.87193e-10	4.60142e-07	CYP4V2
ENSG00000267344	411.977	2.56604	2.56375e-10	5.2345e-07
ENSG00000060709	981.748	3.67252	2.6027e-10	5.2345e-07	RIMBP2
ENSG00000142192	997.321	2.9743	3.97937e-10	6.7986e-07	APP
ENSG00000211955	1363.4	-3.79491	3.99502e-10	6.7986e-07	IGHV3-33
ENSG00000182013	276.783	3.72895	1.73429e-09	2.69124e-06	PNMAL1
ENSG00000101443	926.294	-3.67413	1.82473e-09	2.69124e-06	WFDC2
ENSG00000206190	428.344	3.0914	2.68594e-09	3.71381e-06	ATP10A
ENSG00000132465	9744	-2.55389	3.24115e-09	4.21788e-06	JCHAIN
ENSG00000211976	110.516	-3.52832	8.84925e-09	1.08762e-05	IGHV3-73
ENSG00000211660	137.971	-3.60539	1.08766e-08	1.26643e-05	IGLV2-23
ENSG00000237541	366.279	-3.26943	2.16147e-08	2.39091e-05	HLA-DQA2
ENSG00000109158	336.382	2.63922	2.94719e-08	3.1048e-05	GABRA4
ENSG00000114251	195.283	2.8363	4.32835e-08	4.35255e-05	WNT5A
ENSG00000163053	240.425	2.7691	5.22254e-08	5.0234e-05	SLC16A14
ENSG00000211933	50.4074	-3.33497	6.36131e-08	5.67587e-05	IGHV6-1
ENSG00000124693	2394.69	-2.3586	6.41399e-08	5.67587e-05
ENSG00000075213	219.422	2.88809	6.68306e-08	5.68651e-05	SEMA3A
ENSG00000211947	55.5393	-3.30453	7.23767e-08	5.93033e-05	IGHV3-21
ENSG00000114115	73.702	2.72728	8.9967e-08	7.10835e-05	RBP1
ENSG00000207834	224.589	-3.40282	1.06112e-07	8.09491e-05
ENSG00000070018	1936.25	2.18342	1.28543e-07	9.47918e-05	LRP6
ENSG00000196632	210.842	2.22162	2.79839e-07	0.000199706	WNK3
ENSG00000211664	27.9134	-3.18771	3.24862e-07	0.000224591	IGLV2-18
ENSG00000158481	82.8523	-2.5944	3.43821e-07	0.000230496	CD1C
ENSG00000232629	272.77	-2.96812	3.76838e-07	0.00024385	HLA-DQB2
ENSG00000138795	611.787	-2.7817	3.85787e-07	0.00024385	LEF1
ENSG00000144369	582.423	3.12317	4.13923e-07	0.000254367	FAM171B
ENSG00000197701	160.504	2.79551	4.64258e-07	0.000277589
ENSG00000151929	169.76	2.70529	4.91542e-07	0.000279154	BAG3
ENSG00000151079	96.0798	2.53074	4.92113e-07	0.000279154	KCNA6
ENSG00000137266	290.963	2.52265	6.1331e-07	0.000339206	SLC22A23
ENSG00000242550	273.891	2.15365	1.09787e-06	0.000592393	SERPINB10
ENSG00000113657	149.87	2.92622	1.14977e-06	0.000605625	DPYSL3
ENSG00000100351	978.442	2.83412	1.28144e-06	0.000659287	GRAP2
ENSG00000148143	3103.92	2.97603	1.48856e-06	0.00074844	ZNF462
ENSG00000185483	418.926	2.97081	1.62634e-06	0.000799547	ROR1
ENSG00000154611	55.7039	-2.76901	1.81392e-06	0.000872378	PSMA8
ENSG00000270547	39.0209	2.72988	2.12871e-06	0.00100199	LINC01235
ENSG00000008517	271.351	-2.30126	2.37555e-06	0.00108804	IL32
ENSG00000218281	52.2074	-2.60834	2.43481e-06	0.00108804	HIST1H2APS3
ENSG00000211904	44.337	-2.92788	2.45908e-06	0.00108804	IGHJ2
ENSG00000255462	22.661	-3.01086	2.68342e-06	0.00116403
ENSG00000223534	657.981	2.21863	2.79502e-06	0.00118912	HLA-DQB1-AS1
ENSG00000205592	401	2.10115	3.32184e-06	0.00138659	MUC19
ENSG00000249430	73.7498	2.67421	3.80895e-06	0.00154876
ENSG00000183723	70.5123	2.32002	3.85036e-06	0.00154876	CMTM4
ENSG00000170558	446.055	2.84435	3.93173e-06	0.00155325	CDH2
ENSG00000239951	32.387	-2.82483	4.0302e-06	0.00156421	IGKV3-20
ENSG00000011201	193.445	2.67856	4.25907e-06	0.00162454	ANOS1
ENSG00000112902	383.467	-2.7502	5.3634e-06	0.00201109	SEMA5A
ENSG00000171777	206.713	2.45042	5.52358e-06	0.00203663	RASGRP4
ENSG00000235669	34.316	2.64397	5.83294e-06	0.00211544
ENSG00000262313	5115.35	2.08677	6.31121e-06	0.00225198
ENSG00000177694	2488.21	2.51464	6.65524e-06	0.00233079	NAALADL2
ENSG00000137267	176.59	-2.29969	6.74279e-06	0.00233079	TUBB2A
ENSG00000243466	152.804	-2.90775	6.95573e-06	0.00235402	IGKV1-5
ENSG00000065054	154.879	2.05444	7.02281e-06	0.00235402	SLC9A3R2
ENSG00000229781	195.503	2.85162	7.53844e-06	0.00248915
ENSG00000134755	204.793	2.14453	8.04073e-06	0.00261596	DSC2
ENSG00000197584	341.175	2.22697	8.55919e-06	0.00274427	KCNMB2
ENSG00000267023	91.134	2.25458	8.78066e-06	0.00277507	LRRC37A16P
ENSG00000119938	110.041	2.07702	9.51861e-06	0.00296592	PPP1R3C
ENSG00000132535	224.689	2.13333	1.12615e-05	0.00344816	DLG4
ENSG00000150627	404.345	1.98016	1.1378e-05	0.00344816	WDR17
ENSG00000255921	34.7719	2.81122	1.49131e-05	0.0044584
ENSG00000126010	43.4704	-2.49791	1.57995e-05	0.00466043	GRPR
ENSG00000052126	152.101	2.17165	1.66178e-05	0.00483731	PLEKHA5
ENSG00000122188	469.267	-1.92477	1.73747e-05	0.00499195	LAX1
ENSG00000104341	483.787	2.31143	2.07869e-05	0.00589576	LAPTM4B
ENSG00000131724	414.692	2.36694	2.14412e-05	0.00600435	IL13RA1
ENSG00000175287	148.65	2.74389	2.32813e-05	0.00642732	PHYHD1
ENSG00000102024	929.997	2.27025	2.35326e-05	0.00642732	PLS3
ENSG00000073712	396.669	2.33437	2.43825e-05	0.00654628	FERMT2
ENSG00000006453	956.961	2.01804	2.456e-05	0.00654628	BAIAP2L1
ENSG00000049247	70.2154	-2.75624	2.64888e-05	0.00697633	UTS2
ENSG00000250337	320.826	1.98463	3.29651e-05	0.00857986	LINC01021
ENSG00000232216	36.6698	-2.72029	3.34213e-05	0.00859742	IGHV3-43
ENSG00000253234	25.3591	-2.55854	3.84439e-05	0.0097758	IGLV2-5
ENSG00000080709	93.8841	2.53094	4.43234e-05	0.0111428	KCNN2
ENSG00000197632	49.0698	2.44267	4.799e-05	0.011929	SERPINB2
ENSG00000102409	205.328	-2.19948	4.8659e-05	0.0119609	BEX4
ENSG00000254415	34.5334	2.39283	5.93486e-05	0.0144282	SIGLEC14
ENSG00000178412	98.3719	2.1273	6.48053e-05	0.0155836
ENSG00000128510	88.2876	-2.33216	7.0982e-05	0.0168853	CPA4
ENSG00000198216	1091.17	-1.73537	7.20512e-05	0.0169573	CACNA1E
ENSG00000168779	103.516	-2.01185	7.59229e-05	0.0176805	SHOX2
ENSG00000154229	135.78	2.0371	8.18447e-05	0.0188609	PRKCA
ENSG00000109756	4813.38	-1.49019	8.48896e-05	0.0193609	RAPGEF2
ENSG00000147650	815.947	1.70264	8.64421e-05	0.0195139	LRP12
ENSG00000111796	44.0965	2.38742	8.7828e-05	0.0196264	KLRB1
ENSG00000120156	169.899	1.85581	9.33523e-05	0.0206523	TEK
ENSG00000253239	23.0561	-2.54964	0.000100074	0.0219201	IGLVI-70
ENSG00000147485	65.3374	2.29483	0.000102917	0.0221535	PXDNL
ENSG00000158458	138.788	1.79897	0.000103142	0.0221535	NRG2
ENSG00000106688	872.482	-1.814	0.00010453	0.0222358	SLC1A1
ENSG00000174837	224.132	-2.39258	0.000106145	0.0223642	ADGRE1
ENSG00000253120	34.8478	-2.44565	0.000107456	0.0224268	IGLV2-34
ENSG00000243970	25.9021	-2.40885	0.00011025	0.0227518	PPIEL
ENSG00000227062	563.516	2.05281	0.000112229	0.0227518
ENSG00000231256	212.93	1.68396	0.000112996	0.0227518	C17orf105
ENSG00000255521	27.5813	2.31567	0.000113459	0.0227518
ENSG00000266891	48.7359	2.31086	0.000114155	0.0227518
ENSG00000151948	560.615	1.53783	0.000115525	0.0228192	GLT1D1
ENSG00000248907	70.5171	2.09572	0.00013046	0.0255414	MTND2P33
ENSG00000003096	271.97	2.17925	0.000134166	0.025828	KLHL13
ENSG00000166402	158.438	2.0651	0.000134259	0.025828	TUB
ENSG00000145832	163.315	1.9507	0.000136603	0.0260523	SLC25A48
ENSG00000211974	15.1302	-2.48796	0.000138153	0.0261228
ENSG00000091409	572.789	-1.54122	0.000141559	0.02654	ITGA6
ENSG00000137491	147.608	-2.16701	0.000156337	0.0289316	SLCO2B1
ENSG00000072071	130.773	1.76787	0.000156931	0.0289316	ADGRL1
ENSG00000169855	6781.54	2.34761	0.000165702	0.030296	ROBO1
ENSG00000159403	100.274	-2.10434	0.000169138	0.0304343	C1R
ENSG00000225205	167.559	-1.8698	0.000169209	0.0304343
ENSG00000198542	73.3467	2.28808	0.000177489	0.0316661	ITGBL1
ENSG00000240964	104.908	2.24263	0.000180799	0.0319985	RN7SL751P
ENSG00000080493	243.35	-2.25573	0.000184814	0.0322914	SLC4A4
ENSG00000183508	1249.46	-1.82104	0.000185373	0.0322914	FAM46C
ENSG00000249106	950.368	1.90125	0.000188935	0.0326547
ENSG00000211845	19.6738	-2.43713	0.000204331	0.0350419	TRAJ44
ENSG00000241917	237.735	1.68664	0.000211303	0.0359589
ENSG00000104267	98.8224	-2.10325	0.000223024	0.0376639	CA2
ENSG00000270531	19.1367	-2.40434	0.000229957	0.0385404
ENSG00000211935	23.0735	-2.40447	0.000241126	0.0400668	IGHV1-3
ENSG00000110427	1505.53	1.74175	0.000242687	0.0400668	KIAA1549L
ENSG00000142875	1113.52	-1.63636	0.000248079	0.0406537	PRKACB
ENSG00000106853	144.162	-1.63794	0.000258174	0.0419737	PTGR1
ENSG00000135503	295.948	1.86287	0.000259928	0.0419737	ACVR1B
ENSG00000115414	1859.52	2.21484	0.00029707	0.0476237	FN1
ENSG00000169862	117.538	2.27128	0.000304071	0.0483954	CTNND2
ENSG00000172292	2078.87	-1.53491	0.000308945	0.0485767	CERS6
ENSG00000073464	155.676	1.82012	0.000309602	0.0485767	CLCN4
ENSG00000075223	122.953	2.29006	0.000316886	0.0493696	SEMA3C
ENSG00000137731	144.446	-1.94862	0.000319128	0.0493711	FXYD2
ENSG00000144476	820.357	1.9805	0.000326647	0.0501834	ACKR3
ENSG00000119943	261.135	1.49635	0.000345592	0.0522641	PYROXD2
ENSG00000111728	141.004	1.79902	0.000345815	0.0522641	ST8SIA1
ENSG00000239264	316.715	-1.75153	0.000347278	0.0522641	TXNDC5
ENSG00000257658	39.9039	2.26364	0.000350501	0.0522897
ENSG00000229715	162.883	2.3119	0.000353216	0.0522897	EEF1DP3
ENSG00000254709	524.12	-2.15652	0.000355471	0.0522897	IGLL5
ENSG00000129009	27.7254	2.27404	0.000356902	0.0522897	ISLR
ENSG00000110328	199.447	-1.95174	0.000368731	0.0536673	GALNT18
ENSG00000139835	682.728	1.66361	0.000376842	0.0542529	GRTP1
ENSG00000069188	432.446	1.63467	0.000377659	0.0542529	SDK2
ENSG00000176945	101.988	2.09717	0.00039369	0.0559172	MUC20
ENSG00000095397	215.412	2.26553	0.000394299	0.0559172	WHRN
ENSG00000140931	184.303	1.67156	0.000397242	0.0559756	CMTM3
ENSG00000184194	39.6421	2.04724	0.00040076	0.0560628	GPR173
ENSG00000162692	102.428	1.68935	0.000402928	0.0560628	VCAM1
ENSG00000138411	2045.24	1.95773	0.000408692	0.0561945	HECW2
ENSG00000137968	68.6713	2.08108	0.000409904	0.0561945	SLC44A5
ENSG00000100600	3785.91	-1.37027	0.000411495	0.0561945	LGMN
ENSG00000147408	118.63	2.08052	0.000416046	0.0563994	CSGALNACT1
ENSG00000249717	284.132	1.4576	0.000418094	0.0563994
ENSG00000254241	87.6062	2.27937	0.000428229	0.0574164	MTCO1P47
ENSG00000112186	62.0795	2.25797	0.000439269	0.0585053	CAP2
ENSG00000171219	129.608	1.69332	0.000441639	0.0585053	CDC42BPG
ENSG00000133026	3317.33	1.44739	0.000476332	0.0627255	MYH10
ENSG00000102313	243.041	2.0759	0.000486783	0.06346	ITIH6
ENSG00000248548	58.159	1.82893	0.000487646	0.06346	MTND4P8
ENSG00000248329	246.121	-1.80511	0.000493141	0.0637998	APELA
ENSG00000109787	720.847	-1.61944	0.000496405	0.0638486	KLF3
ENSG00000107242	1421.45	-1.4699	0.000507361	0.0648806	PIP5K1B
ENSG00000046889	255.775	2.19031	0.000520774	0.0659003	PREX2
ENSG00000125538	93.307	-2.12192	0.000525802	0.0659003	IL1B
ENSG00000172183	1009.89	-1.43459	0.000526611	0.0659003	ISG20
ENSG00000230301	18.4068	2.25177	0.000530441	0.0659003	OR5H6
ENSG00000177335	104.751	-2.01219	0.000532534	0.0659003	C8orf31
ENSG00000109339	203.383	2.15641	0.000541323	0.0659003	MAPK10
ENSG00000226779	980.338	1.9538	0.000541451	0.0659003	NAALADL2-AS2
ENSG00000130449	671.009	1.35533	0.000541868	0.0659003	ZSWIM6
ENSG00000003436	67.5595	2.08739	0.000542144	0.0659003	TFPI
ENSG00000183780	323.63	1.76584	0.000549119	0.0662731	SLC35F3
ENSG00000135144	344.609	1.72719	0.000551202	0.0662731	DTX1
ENSG00000145555	123.375	-1.65489	0.000567479	0.0678613	MYO10
ENSG00000140287	57.4036	1.8126	0.000583664	0.0694215	HDC
ENSG00000187498	4157.04	1.57877	0.000587463	0.0694997	COL4A1
ENSG00000272203	15.3722	2.23877	0.000600768	0.070559
ENSG00000271701	21.444	2.15654	0.000604721	0.070559
ENSG00000155792	77.3527	2.08873	0.000605985	0.070559	DEPTOR
ENSG00000007129	191.243	-1.47855	0.000613495	0.0710595	CEACAM21
ENSG00000177283	101.916	2.23152	0.000618481	0.0712639	FZD8
ENSG00000089692	247.519	-1.68308	0.00064203	0.073594	LAG3
ENSG00000144118	1765.94	-1.32608	0.000656461	0.0748603	RALB
ENSG00000231029	880.627	1.6759	0.00066001	0.074879
ENSG00000266190	185.11	1.78893	0.000666619	0.0750782
ENSG00000243063	51.4223	-2.23527	0.000668554	0.0750782	IGKV3-7
ENSG00000243156	1121.77	1.54529	0.000676444	0.0755806	MICAL3
ENSG00000007264	36.4634	1.94662	0.000686598	0.0762187	MATK
ENSG00000265460	55.1377	1.75492	0.000689945	0.0762187
ENSG00000167613	124.93	2.18267	0.00069249	0.0762187	LAIR1
ENSG00000254167	17.5364	-2.21856	0.000707012	0.0774318	IGHVIII-51-1
ENSG00000149212	1081.57	1.93651	0.00071754	0.0781977	SESN3
ENSG00000124256	235.274	-1.51872	0.000741613	0.0804251	ZBP1
ENSG00000133067	1556.72	1.6771	0.000761006	0.081697	LGR6
ENSG00000021461	99.0887	1.87198	0.000761324	0.081697	CYP3A43
ENSG00000136213	185.614	-1.50006	0.000765617	0.081697	CHST12
ENSG00000183473	304.013	-1.53792	0.000768114	0.081697
ENSG00000167912	89.3307	-2.1476	0.000790477	0.0836734
ENSG00000253095	16.6787	2.1934	0.00079716	0.0839789
ENSG00000134909	163.75	1.61531	0.00080305	0.0841985	ARHGAP32
ENSG00000184674	129.991	-2.02071	0.000826378	0.0862357
ENSG00000006659	152.442	-1.85172	0.000845318	0.087798	LGALS14
ENSG00000267243	67.1213	2.05179	0.000850979	0.087973
ENSG00000154342	46.2708	2.15863	0.000854999	0.0879774	WNT3A
ENSG00000139946	78.8765	2.05281	0.000864221	0.0885146	PELI2
ENSG00000229659	1422.38	1.60792	0.000876355	0.0893438	RPL26P6
ENSG00000102383	53.5305	1.95606	0.00090483	0.0918237	ZDHHC15
ENSG00000162627	111.84	2.15225	0.000910768	0.0920042	SNX7
ENSG00000186522	96.2166	1.82584	0.000919868	0.0924007	SEPT10
ENSG00000100320	349.071	2.102	0.000924139	0.0924007	RBFOX2
ENSG00000229294	15.0958	-2.16812	0.000927223	0.0924007
ENSG00000158106	80.0735	-2.12611	0.000955121	0.094754	RHPN1
ENSG00000253778	57.9856	2.16936	0.000959969	0.0948098
ENSG00000165030	585.872	-1.56406	0.000966588	0.0950392	NFIL3
ENSG00000166689	155.167	-1.65044	0.00100222	0.098107	PLEKHA7
ENSG00000254073	51.7669	-2.15537	0.00101633	0.0989129	IGLVVII-41-1
ENSG00000242732	95.3704	1.57583	0.0010235	0.0989129	RGAG4
ENSG00000231671	104.645	-1.77112	0.00102387	0.0989129	LINC01307
ENSG00000102038	187.72	2.07767	0.00104539	0.0999171	SMARCA1
ENSG00000253853	19.6459	2.06779	0.00104621	0.0999171
ENSG00000163545	122.176	1.89098	0.00105432	0.0999171	NUAK2
ENSG00000146122	71.9575	-1.7132	0.00105449	0.0999171	DAAM2
ENSG00000136250	85.4989	1.59425	0.00105887	0.0999171	AOAH
ENSG00000199733	11.816	-2.1504	0.00106136	0.0999171	RNA5SP307
ENSG00000130226	622.322	1.62947	0.00109441	0.102592	DPP6
ENSG00000115183	813.476	1.83439	0.00112225	0.104758	TANC1
ENSG00000100852	477.059	-1.4946	0.00112921	0.104965	ARHGAP5
ENSG00000186810	689.385	-1.37464	0.00119103	0.110247	CXCR3
ENSG00000244649	28.2006	-1.95783	0.00122066	0.112519
ENSG00000115604	361.08	1.70691	0.00123526	0.113393	IL18R1
ENSG00000186716	327.934	1.52725	0.00125719	0.114929	BCR
ENSG00000106069	93.55	1.99458	0.0012674	0.115386	CHN2
ENSG00000075391	389.764	2.05036	0.00128723	0.11671	RASAL2
ENSG00000124610	237.614	-1.49221	0.00129842	0.116937	HIST1H1A
ENSG00000181903	13.0933	2.10046	0.0013003	0.116937	OR4C6
ENSG00000162989	88.5725	1.98842	0.00132158	0.117734	KCNJ3
ENSG00000111961	468.06	-1.90189	0.00132195	0.117734	SASH1
ENSG00000162551	66.4684	2.06422	0.00132512	0.117734	ALPL
ENSG00000107186	26893.2	1.54319	0.0013343	0.118075	MPDZ
ENSG00000165092	26.9543	1.95388	0.0013398	0.118089	ALDH1A1
ENSG00000243160	61.9483	-2.0679	0.00137624	0.12082
ENSG00000237978	74.2251	1.72778	0.00138665	0.121253	KCNMB2-AS1
ENSG00000155970	44.1868	1.81967	0.00139645	0.121629	MICU3
ENSG00000255970	110.63	1.72206	0.00142072	0.122859
ENSG00000211973	86.884	-1.87986	0.00142168	0.122859	IGHV1-69
ENSG00000235289	39.2431	1.81881	0.00145692	0.125414	BRD7P6
ENSG00000148541	51.9306	1.86832	0.00148187	0.12695	FAM13C
ENSG00000157570	119.707	1.58707	0.00148623	0.12695	TSPAN18
ENSG00000155324	671.4	-1.30399	0.00152033	0.129306	GRAMD3
ENSG00000112874	267.396	-1.72625	0.00152551	0.129306	NUDT12
ENSG00000178568	109.939	1.80657	0.00153442	0.129565	ERBB4
ENSG00000125522	14.606	2.07691	0.00157167	0.131787	NPBWR2
ENSG00000205726	636.064	1.31219	0.00157299	0.131787	ITSN1
ENSG00000203727	44.5296	-1.95549	0.00157861	0.131787	SAMD5
ENSG00000232456	185.043	1.58905	0.00158918	0.132171
ENSG00000233783	21.9447	1.94739	0.00161428	0.133755
ENSG00000049246	213.695	-1.89794	0.00166077	0.137094	PER3
ENSG00000165949	169.419	-1.49339	0.0016705	0.137385	IFI27
ENSG00000133048	111.571	2.01185	0.00167784	0.137477	CHI3L1
ENSG00000071054	2535.27	1.90234	0.00168521	0.137571	MAP4K4
ENSG00000187527	2329.9	1.53207	0.00170063	0.137861	ATP13A5
ENSG00000145391	151.179	1.57689	0.00170297	0.137861	SETD7
ENSG00000085733	505.197	1.2901	0.00170746	0.137861	CTTN
ENSG00000196475	63.1392	1.58646	0.00176615	0.142082	GK2
ENSG00000254542	13.2231	2.04542	0.00178763	0.143289	NAV2-AS3
ENSG00000258807	181.261	1.52571	0.0017995	0.14372
ENSG00000122367	119.317	1.99274	0.00182115	0.144925	LDB3
ENSG00000254584	51.3294	1.75522	0.00186641	0.147981
ENSG00000198964	2552.4	-1.22707	0.00187879	0.147981	SGMS1
ENSG00000176641	132.513	1.99149	0.00187961	0.147981	RNF152
ENSG00000262497	180.159	1.73104	0.00189299	0.148319	FAM187B2P
ENSG00000253537	43.5173	2.01693	0.00189927	0.148319	PCDHGA7
ENSG00000105609	179.315	1.66361	0.00190402	0.148319	LILRB5
ENSG00000101680	245.732	1.83154	0.00193643	0.150314	LAMA1
ENSG00000081985	214.269	-1.45246	0.00195782	0.151416	IL12RB2
ENSG00000133816	300.414	-1.6377	0.00196431	0.151416	MICAL2
ENSG00000259702	12.6207	2.03033	0.00199585	0.153209
ENSG00000214711	49.1451	1.64527	0.00200142	0.153209	CAPN14
ENSG00000173714	47.6813	1.79276	0.00202683	0.15344	WFIKKN2
ENSG00000254030	64.3834	-1.60235	0.0020269	0.15344	IGLC5
ENSG00000127903	20.1103	1.91877	0.00203406	0.15344	ZNF835
ENSG00000253686	80.194	1.98905	0.00203566	0.15344	LINC01484
ENSG00000134215	74.0744	1.69714	0.00204017	0.15344	VAV3
ENSG00000241499	15.9692	-2.01747	0.00204605	0.15344
ENSG00000257848	16.4431	1.98546	0.00206455	0.154304
ENSG00000214269	172.981	-1.3663	0.00208012	0.154944	LGMNP1
ENSG00000211965	52.6071	-2.02189	0.00208769	0.154986	IGHV3-49
ENSG00000158089	111.595	1.83218	0.00216551	0.160226	GALNT14
ENSG00000215386	35.266	1.74078	0.00217288	0.160235	MIR99AHG
ENSG00000189337	202.745	1.65329	0.00218246	0.160407	KAZN
ENSG00000197183	1012.74	1.29205	0.00223373	0.163632	NOL4L
ENSG00000064989	623.421	1.81257	0.00231311	0.168529	CALCRL
ENSG00000149591	5112.53	1.7406	0.00231582	0.168529	TAGLN
ENSG00000163947	3037.35	1.15874	0.00235777	0.171019	ARHGEF3
ENSG00000207330	12.7318	1.97322	0.00240198	0.173337	RNU6-73P
ENSG00000197822	154.256	1.52886	0.00240539	0.173337	OCLN
ENSG00000236668	37.5069	1.99235	0.00242073	0.1736
ENSG00000258763	21125.1	1.53266	0.00242473	0.1736
ENSG00000137285	338.503	-1.77104	0.00244018	0.173717	TUBB2B
ENSG00000105974	323.906	-1.28122	0.00244207	0.173717	CAV1
ENSG00000100721	2329	-1.44819	0.00245261	0.173907	TCL1A
ENSG00000087842	319.733	-1.52855	0.00250255	0.176538	PIR
ENSG00000144285	78.2458	1.87065	0.00250567	0.176538	SCN1A
ENSG00000188681	51.0406	-1.81961	0.00251435	0.176587	TEKT4P2
ENSG00000133116	642.155	1.48124	0.00257807	0.180489	KL
ENSG00000114200	173.111	1.89319	0.00259559	0.181143	BCHE
ENSG00000182621	220.874	1.932	0.00261719	0.181905	PLCB1
ENSG00000002745	157.599	1.85071	0.00263172	0.181905	WNT16
ENSG00000113100	47.5793	1.96587	0.00263895	0.181905	CDH9
ENSG00000128710	25.3349	1.97406	0.00264608	0.181905	HOXD10
ENSG00000163568	1266.27	-1.24822	0.00264763	0.181905	AIM2
ENSG00000176771	496.219	-1.75272	0.00268504	0.183904	NCKAP5
ENSG00000237747	26.9452	-1.9556	0.00269717	0.183924
ENSG00000150722	30.105	1.75462	0.00270195	0.183924	PPP1R1C
ENSG00000088854	241.552	1.82786	0.00274561	0.186322	C20orf194
ENSG00000174946	133.201	-1.94372	0.00276915	0.187345	GPR171
ENSG00000019991	76.5261	1.78317	0.00288801	0.194791	HGF
ENSG00000265399	26.1635	1.75632	0.00296453	0.199281
ENSG00000173530	633.657	1.73037	0.00297259	0.199281	TNFRSF10D
ENSG00000145431	46.6228	1.63994	0.00298209	0.199314	PDGFC
ENSG00000126353	9452.99	1.80565	0.00300505	0.200163	CCR7
ENSG00000198734	64.5723	1.64311	0.00301289	0.200163	F5
ENSG00000173585	111.686	1.91266	0.0030268	0.200485	CCR9
ENSG00000242983	49.5402	1.66743	0.0030428	0.200943	CABYRP1
ENSG00000105523	27.0127	1.74282	0.00307241	0.202294	FAM83E
ENSG00000167861	71.9317	-1.54497	0.00308391	0.202449	HID1
ENSG00000259001	551.771	-1.54771	0.0031295	0.204834
ENSG00000100206	139.339	-1.3131	0.00315577	0.205722	DMC1
ENSG00000236682	88.2934	-1.76765	0.00316166	0.205722
ENSG00000211941	40.005	1.93551	0.00317268	0.205834	IGHV3-11
ENSG00000210195	104.554	1.57482	0.00320015	0.206473	MT-TT
ENSG00000248249	19.8843	1.89862	0.00320121	0.206473
ENSG00000177989	97.9991	1.40248	0.00325233	0.208935	ODF3B
ENSG00000229839	167.487	1.32756	0.00325977	0.208935
ENSG00000254119	20.5745	1.81387	0.0032677	0.208935
ENSG00000233117	58.448	1.5662	0.00329797	0.209736	LINC00702
ENSG00000104689	211.259	1.75613	0.0032992	0.209736	TNFRSF10A
ENSG00000237111	31.1093	-1.78254	0.0033242	0.210299	IGHJ3P
ENSG00000175183	390.842	1.25511	0.00332707	0.210299	CSRP2
ENSG00000198142	95.6105	1.63548	0.00336121	0.211852	SOWAHC
ENSG00000269950	53.2485	1.58588	0.00341756	0.214791
ENSG00000124785	162.284	-1.73934	0.00344227	0.215732	NRN1
ENSG00000253655	26.4817	-1.79119	0.00345812	0.216113	IGJP1
ENSG00000118507	90.0714	1.68896	0.00348791	0.217361	AKAP7
ENSG00000131773	59.5811	1.50797	0.00353058	0.219402	KHDRBS3
ENSG00000258308	71.0246	1.65162	0.00356899	0.221167
ENSG00000175727	1236.5	1.13933	0.00363674	0.224594	MLXIP
ENSG00000187900	18.7602	1.90636	0.00364459	0.224594	OR5H7P
ENSG00000091436	1619.64	-1.2274	0.00367361	0.225459
ENSG00000234184	29.0109	1.90318	0.00367901	0.225459
ENSG00000115138	25.5038	-1.83573	0.00370962	0.226707	POMC
ENSG00000211938	15.1144	-1.9044	0.00372445	0.226986	IGHV3-7
ENSG00000134709	1066.87	-1.47292	0.00376847	0.228961	HOOK1
ENSG00000125378	85.2105	1.47007	0.00378702	0.228961	BMP4
ENSG00000138378	358.643	1.79198	0.00378789	0.228961	STAT4
ENSG00000137699	163.928	1.27329	0.00382515	0.229938	TRIM29
ENSG00000214263	28.8035	-1.89552	0.00382616	0.229938	RPSAP53
ENSG00000228789	71.04	-1.82088	0.00383524	0.229938	HCG22
ENSG00000155093	69.5449	-1.48128	0.00386946	0.231362	PTPRN2
ENSG00000212657	50.4612	1.88892	0.00389096	0.231593	KRTAP16-1
ENSG00000173728	23.5923	1.78368	0.00389425	0.231593	C1orf100
ENSG00000222037	59.6049	-1.73014	0.00391879	0.232427	IGLC6
ENSG00000249568	15.5895	1.891	0.00394274	0.233223
ENSG00000251194	170.249	1.44453	0.00397962	0.234753
ENSG00000072422	62.361	1.62921	0.00398983	0.234753	RHOBTB1
ENSG00000138119	182.458	1.70204	0.004018	0.235726	MYOF
ENSG00000229544	34.3654	1.71923	0.00402768	0.235726	NKX1-2
ENSG00000253731	52.8421	1.81768	0.00404749	0.23626	PCDHGA6
ENSG00000227617	29.0316	-1.69245	0.00409732	0.238005	CERS6-AS1
ENSG00000112655	346.693	1.70845	0.0040989	0.238005	PTK7
ENSG00000217495	24.5778	-1.78406	0.0041492	0.240295
ENSG00000137251	128.32	-1.80575	0.00420547	0.242918	TINAG
ENSG00000198825	1951.6	1.69607	0.00422408	0.243358	INPP5F
ENSG00000164066	63.4277	1.45242	0.00424588	0.243978	INTU
ENSG00000101746	214.567	1.59534	0.00431927	0.247055	NOL4
ENSG00000145936	221.142	1.79961	0.00432175	0.247055	KCNMB1
ENSG00000152939	1490.82	1.30595	0.00447589	0.254555	MARVELD2
ENSG00000076706	145.676	1.62816	0.00447597	0.254555	MCAM
ENSG00000172817	797.343	-1.54877	0.00454194	0.257644	CYP7B1
ENSG00000168676	84.1407	1.52608	0.004557	0.257838	KCTD19
ENSG00000165985	118.579	1.55417	0.00457422	0.258152	C1QL3
ENSG00000177181	655.757	-1.40019	0.0046153	0.259781	RIMKLA
ENSG00000168260	118.512	1.51189	0.00462658	0.259781
ENSG00000139515	186.817	-1.79929	0.00464587	0.260204	PDX1
ENSG00000185745	976.745	-1.23998	0.00466995	0.260892	IFIT1
ENSG00000211644	22.1488	-1.84707	0.00470272	0.262061	IGLV1-51
ENSG00000185518	173.832	1.29677	0.00476653	0.26495	SV2B
ENSG00000230923	63.5898	-1.44354	0.0048475	0.268775	LINC00309
ENSG00000180879	1295.21	-1.13575	0.00486316	0.268964	SSR4
ENSG00000205129	17.9462	-1.77124	0.00488077	0.268964	C4orf47
ENSG00000269190	72.3819	-1.40359	0.00489213	0.268964	FBXO17
ENSG00000253132	15.5536	-1.8437	0.00489954	0.268964	IGHV3-62
ENSG00000215452	27.2266	-1.70583	0.00502306	0.275062	ZNF663P
ENSG00000230812	43.0106	-1.53341	0.00506458	0.276651
ENSG00000248449	52.4446	1.64951	0.00512808	0.27943	PCDHGB8P
ENSG00000188611	29.0157	1.64187	0.0051616	0.280565	ASAH2
ENSG00000187621	133.163	-1.63804	0.00518286	0.28103	TCL6
ENSG00000225489	95.0374	-1.59081	0.00520395	0.281484
ENSG00000153956	77.6513	1.64368	0.00521972	0.281524	CACNA2D1
ENSG00000188175	67.1776	1.82329	0.00523014	0.281524	HEPACAM2
ENSG00000101938	63.3211	1.57972	0.00528856	0.283978	CHRDL1
ENSG00000111254	173.61	1.45937	0.00530488	0.284164	AKAP3
ENSG00000153551	426.871	1.71263	0.00539337	0.287756	CMTM7
ENSG00000242110	22.9032	-1.71069	0.00539794	0.287756	AMACR
ENSG00000230782	22.3505	1.81731	0.00547354	0.290628
ENSG00000137070	109.954	-1.52669	0.00548654	0.290628	IL11RA
ENSG00000169083	121.094	1.74099	0.00552494	0.290628	AR
ENSG00000135218	52.372	1.5181	0.00553191	0.290628	CD36
ENSG00000124772	862.07	-1.19476	0.00553253	0.290628	CPNE5
ENSG00000138435	59.9432	1.72263	0.0055327	0.290628	CHRNA1
ENSG00000108679	272.897	-1.73815	0.00555392	0.290628	LGALS3BP
ENSG00000273456	668.834	1.36524	0.00555692	0.290628
ENSG00000171540	60.8326	1.79272	0.00560061	0.292223	OTP
ENSG00000225528	15.4986	1.7905	0.00565294	0.293001
ENSG00000166189	514.449	1.14516	0.00565587	0.293001	HPS6
ENSG00000237031	23.5171	1.77963	0.0056681	0.293001
ENSG00000211666	3728.25	-1.77353	0.00566851	0.293001	IGLV2-14
ENSG00000071575	114.139	-1.74206	0.0056858	0.29321	TRIB2
ENSG00000168405	567.614	-1.25392	0.00570233	0.293378	CMAHP
ENSG00000225842	27.0343	1.64456	0.00580013	0.297718
ENSG00000163393	61.0443	1.41237	0.00587174	0.300696	SLC22A15
ENSG00000185022	76.316	-1.55786	0.00588761	0.300812	MAFF
ENSG00000159173	74.379	1.67871	0.00598385	0.305025	TNNI1
ENSG00000211679	116.023	-1.785	0.00601551	0.30514	IGLC3
ENSG00000239946	11.0292	1.80435	0.00601769	0.30514	ZBTB20-AS3
ENSG00000007237	1983.98	-1.47411	0.00603811	0.30514	GAS7
ENSG00000120256	27.2919	1.62469	0.00604129	0.30514	LRP11
ENSG00000114209	2009.86	-1.22485	0.00610444	0.307152	PDCD10
ENSG00000123095	422.676	-1.65357	0.00610888	0.307152	BHLHE41
ENSG00000225889	1003.02	-1.22131	0.00616197	0.308562
ENSG00000120332	48.3912	-1.58183	0.00616988	0.308562	TNN
ENSG00000156103	85.9117	1.50065	0.00617876	0.308562	MMP16
ENSG00000147459	353.595	1.12658	0.00626122	0.311286	DOCK5
ENSG00000138759	154.239	1.34387	0.00627455	0.311286	FRAS1
ENSG00000262155	163.019	1.25396	0.00628543	0.311286
ENSG00000253818	19.7422	-1.78345	0.00628961	0.311286	IGLV1-41
ENSG00000168280	111.608	1.33358	0.00632604	0.312391	KIF5C
ENSG00000268027	450.206	-1.22466	0.00634943	0.312847
ENSG00000176406	86.3557	1.31488	0.00637747	0.313531	RIMS2
ENSG00000047597	146.351	1.60135	0.00640907	0.314182	XK
ENSG00000232613	46.6602	-1.76035	0.00641913	0.314182
ENSG00000254291	38.5101	1.55861	0.00646951	0.315689
ENSG00000228692	30.9711	1.65617	0.00647844	0.315689
ENSG00000168447	31.4952	-1.57253	0.00652862	0.317435	SCNN1B
ENSG00000255443	23.7099	1.65268	0.00663367	0.321835
ENSG00000268175	17.2512	1.77057	0.00684251	0.33124
ENSG00000073910	1999.48	1.65619	0.00687809	0.331353	FRY
ENSG00000106780	466.969	-1.52101	0.00688357	0.331353	MEGF9
ENSG00000117472	55.5835	-1.50223	0.00688976	0.331353	TSPAN1
ENSG00000254561	640.945	1.31631	0.0069218	0.331472
ENSG00000141441	289.149	1.66089	0.0069222	0.331472	GAREM1
ENSG00000152208	93.7915	1.61134	0.00695684	0.332411	GRID2
ENSG00000069493	4619.59	-1.19543	0.00699525	0.333525	CLEC2D
ENSG00000212331	36.5327	1.58946	0.00701622	0.333806	RNA5SP297
ENSG00000241351	12.8326	-1.75426	0.00707228	0.335139	IGKV3-11
ENSG00000172673	100.824	-1.44489	0.00707454	0.335139	THEMIS
ENSG00000254319	130.527	1.55144	0.00711744	0.336451
ENSG00000233610	69.0555	-1.7276	0.00719169	0.338027	LINC00462
ENSG00000258285	22.73	1.71654	0.00720707	0.338027	TESC-AS1
ENSG00000248905	103.747	1.29231	0.00720774	0.338027	FMN1
ENSG00000184949	63.5709	1.36118	0.00722241	0.338027	FAM227A
ENSG00000239454	13.4837	-1.76361	0.00726686	0.338027
ENSG00000108370	223.588	1.34214	0.00728297	0.338027	RGS9
ENSG00000196189	3657.09	-1.02107	0.00729454	0.338027	SEMA4A
ENSG00000238033	17.3204	1.72638	0.00730049	0.338027
ENSG00000166548	146.919	1.29355	0.00730286	0.338027	TK2
ENSG00000112964	45.5296	1.49889	0.00730358	0.338027	GHR
ENSG00000115828	38.3811	-1.74166	0.00732451	0.338288	QPCT
ENSG00000001460	92.5936	-1.33597	0.00735748	0.339103	STPG1
ENSG00000203697	48.8934	1.70005	0.00738226	0.339538	CAPN8
ENSG00000101605	177.773	1.25486	0.00740747	0.339669	MYOM1
ENSG00000112394	607.856	-1.47394	0.00741582	0.339669	SLC16A10
ENSG00000118407	354.527	1.59855	0.00745256	0.340632	FILIP1
ENSG00000070404	49.6249	1.46225	0.00749177	0.340632	FSTL3
ENSG00000176040	177.552	1.50343	0.00749725	0.340632	TMPRSS7
ENSG00000183145	67.2822	1.74951	0.00749843	0.340632	RIPPLY3
ENSG00000218233	33.6715	1.6543	0.00753367	0.341237	NEPNP
ENSG00000247809	49.0302	1.74144	0.00754259	0.341237	NR2F2-AS1
ENSG00000155980	99.6726	1.30597	0.00756785	0.341681	KIF5A
ENSG00000080823	154.303	-1.18237	0.00759844	0.342156	MOK
ENSG00000153885	34.2937	1.58888	0.00761245	0.342156	KCTD15
ENSG00000197405	81.5618	1.56823	0.00762477	0.342156	C5AR1
ENSG00000168826	217.389	-1.13993	0.00766158	0.343111	ZBTB49
ENSG00000171227	79.6666	1.72134	0.00769642	0.343565	TMEM37
ENSG00000264630	17.4953	1.66934	0.00770277	0.343565	PRKCA-AS1
ENSG00000250305	72.02	1.60072	0.00772266	0.34376	KIAA1456
ENSG00000114861	870.85	1.5816	0.00778741	0.345945	FOXP1
ENSG00000110042	2104.06	1.41692	0.00781213	0.346348	DTX4
ENSG00000164967	88.8476	-1.31042	0.00790016	0.349438	RPP25L
ENSG00000162738	239.064	1.43171	0.00792053	0.349438	VANGL2
ENSG00000122729	798.828	-1.19125	0.00792921	0.349438	ACO1
ENSG00000149054	400.042	-1.49168	0.00797594	0.350798	ZNF215
ENSG00000124613	99.0653	-1.55611	0.00803042	0.352494	ZNF391
ENSG00000227242	40.5562	1.47488	0.00806813	0.353448	NBPF13P
ENSG00000140443	317.192	1.40782	0.00810685	0.354003	IGF1R
ENSG00000249069	38.3478	1.57766	0.00811795	0.354003	LINC01033
ENSG00000023171	1157.19	1.1287	0.00812881	0.354003	GRAMD1B
ENSG00000125997	25.2627	-1.68186	0.00816068	0.354693	BPIFB9P
ENSG00000205045	637.676	-1.11545	0.00823902	0.357396	SLFN12L
ENSG00000234753	25.5182	1.67703	0.00830847	0.358321	FOXP4-AS1
ENSG00000271811	184.219	1.57516	0.00830884	0.358321
ENSG00000227436	28.6491	1.65643	0.00830894	0.358321	FCF1P1
ENSG00000162687	65.4698	1.45305	0.00835329	0.359026	KCNT2
ENSG00000134072	17.307	-1.67193	0.00835775	0.359026	CAMK1
ENSG00000213402	480.378	-1.10077	0.0084429	0.361981	PTPRCAP
ENSG00000053524	118.392	1.39248	0.0084775	0.362761	MCF2L2
ENSG00000162433	2117.08	-1.06734	0.00851455	0.363644	AK4
ENSG00000253454	138.061	1.62648	0.00854689	0.36407	NDUFA5P2
ENSG00000198502	4408.03	1.18562	0.00855745	0.36407	HLA-DRB5
ENSG00000137843	57.9331	1.47286	0.00857654	0.364182	PAK6
ENSG00000255241	28.6266	1.71415	0.00863643	0.366022
ENSG00000196132	75.9546	1.60611	0.00867627	0.367008	MYT1
ENSG00000090013	124.439	-1.32235	0.00869971	0.367297	BLVRB
ENSG00000136244	43.7937	1.5841	0.00872116	0.367502	IL6
ENSG00000242318	15.4183	-1.67186	0.0087925	0.369501
ENSG00000188379	28.7981	1.64322	0.00880203	0.369501	IFNA2
ENSG00000170962	22.5104	-1.68373	0.00890252	0.372161	PDGFD
ENSG00000207595	10.5954	1.7145	0.00891483	0.372161	MIR181A2
ENSG00000022267	205.519	1.66724	0.00891584	0.372161	FHL1
ENSG00000153707	79.6147	1.31568	0.00894661	0.372742	PTPRD
ENSG00000134343	94.8216	1.50629	0.00898389	0.373083	ANO3
ENSG00000173786	25387.8	1.3077	0.00899394	0.373083	CNP
ENSG00000211840	58.4428	-1.46628	0.00902141	0.373083	TRAJ49
ENSG00000178184	126.128	-1.53709	0.00902226	0.373083	PARD6G
ENSG00000177272	943.689	-1.18329	0.0090491	0.373495	KCNA3
ENSG00000117266	94.957	1.54755	0.00914696	0.376831	CDK18
ENSG00000183160	95.3609	-1.59445	0.00926419	0.380809	TMEM119
ENSG00000164695	83.1241	1.64841	0.00928959	0.380809	CHMP4C
ENSG00000230310	11.4421	1.70865	0.00929516	0.380809
ENSG00000102466	35.22	1.67554	0.00933256	0.381437	FGF14
ENSG00000144677	139.941	1.62538	0.00936835	0.381437	CTDSPL
ENSG00000136010	2953.53	1.51957	0.00938266	0.381437	ALDH1L2
ENSG00000135454	24.9507	1.60551	0.00938677	0.381437	B4GALNT1
ENSG00000225008	12.4762	1.70445	0.00939768	0.381437
ENSG00000253451	19.7267	-1.69825	0.00941393	0.381437	IGLV2-28
ENSG00000236352	33.7797	1.63137	0.00944293	0.381608
ENSG00000026508	28338.7	1.14244	0.00945461	0.381608	CD44
ENSG00000087903	178.247	-1.37778	0.00946991	0.381608	RFX2
ENSG00000273355	14.786	1.66787	0.00948916	0.381689
ENSG00000256151	17.5123	1.64074	0.00962051	0.386269
ENSG00000272579	77.4009	-1.25935	0.00968657	0.388217
ENSG00000185155	75.9201	-1.38109	0.00970727	0.388343	MIXL1
ENSG00000198736	224.958	-1.3018	0.00973537	0.388765	MSRB1
ENSG00000197903	719.713	-1.09043	0.0097592	0.389014	HIST1H2BK
ENSG00000226686	29.3288	1.5423	0.00980775	0.390246	LINC01535
ENSG00000138821	1450.75	-1.11668	0.00985676	0.391492	SLC39A8
ENSG00000112796	91.1079	-1.34134	0.00987958	0.391695	ENPP5
ENSG00000100154	345.522	1.08771	0.0100237	0.396233	TTC28
ENSG00000227051	149.309	1.64022	0.0100422	0.396233	C14orf132
ENSG00000197146	249.505	-1.162	0.0100478	0.396233
ENSG00000104976	74.9138	-1.26204	0.0100949	0.397384	SNAPC2
ENSG00000112299	57.1283	1.66744	0.0102594	0.403141	VNN1
ENSG00000139679	489.655	-1.22653	0.0102941	0.403786	LPAR6
ENSG00000234999	13.2676	-1.67065	0.0103325	0.403929	SNRPCP19
ENSG00000198851	58.3993	1.44993	0.0103342	0.403929	CD3E
ENSG00000152377	59.9331	1.38033	0.0104121	0.406254	SPOCK1
ENSG00000169851	44.8931	1.49046	0.0104486	0.406712	PCDH7
ENSG00000211888	15.6187	-1.64722	0.0104606	0.406712	TRAJ1
ENSG00000211671	862.318	-1.63273	0.0105404	0.409098
ENSG00000111452	513.152	1.4145	0.0105618	0.40921	ADGRD1
ENSG00000135838	248.641	1.29897	0.0106821	0.412342	NPL
ENSG00000129116	577.961	1.47103	0.0106928	0.412342	PALLD
ENSG00000256064	15.9896	1.67391	0.0107076	0.412342
ENSG00000070882	4250.18	-1.07216	0.0107352	0.412342	OSBPL3
ENSG00000157551	86.8085	-1.35598	0.01074	0.412342	KCNJ15
ENSG00000261435	18.001	-1.61698	0.0107545	0.412342
ENSG00000188295	70.4262	-1.38271	0.0107993	0.413344	ZNF669
ENSG00000211859	36.8813	-1.5643	0.0108555	0.414324	TRAJ30
ENSG00000168824	162.573	-1.33033	0.0108624	0.414324
ENSG00000188282	61.5059	-1.40794	0.0110007	0.417805	RUFY4
ENSG00000152315	57.5635	1.40808	0.0110052	0.417805	KCNK13
ENSG00000152804	80.7684	1.48016	0.0110103	0.417805	HHEX
ENSG00000094841	375.281	-1.12349	0.0110523	0.418683	UPRT
ENSG00000170379	193.328	-1.44529	0.0111429	0.420889	TCAF2
ENSG00000165568	37.9279	1.6616	0.0111486	0.420889	AKR1E2
ENSG00000198780	597.903	-1.57956	0.0111746	0.421049	FAM169A
ENSG00000228741	25.7148	1.55996	0.0111909	0.421049
ENSG00000082074	75.0639	1.52097	0.0112438	0.42145	FYB
ENSG00000074657	766.869	1.18177	0.0112608	0.42145	ZNF532
ENSG00000240184	449.591	1.38882	0.0112819	0.42145	PCDHGC3
ENSG00000118432	575.752	1.17246	0.0113012	0.42145	CNR1
ENSG00000178662	101.34	1.41802	0.0113225	0.42145	CSRNP3
ENSG00000112761	20.5241	1.56002	0.0113337	0.42145	WISP3
ENSG00000244060	23.1922	-1.55251	0.0113349	0.42145	RPS2P41
ENSG00000156011	160.905	1.39872	0.0113796	0.422008	PSD3
ENSG00000126778	59.5212	1.62466	0.0113881	0.422008	SIX1
ENSG00000119655	589.789	-1.09983	0.0114299	0.422848	NPC2
ENSG00000258352	15.2586	1.62255	0.0114621	0.422958
ENSG00000121858	689.097	-1.09866	0.0114711	0.422958	TNFSF10
ENSG00000102595	872.894	-1.00482	0.0115139	0.423829	UGGT2
ENSG00000270632	23.476	1.54771	0.0116503	0.428138
ENSG00000104728	157.178	1.3831	0.0117181	0.429658	ARHGEF10
ENSG00000077943	95.5921	-1.6166	0.0117412	0.429658	ITGA8
ENSG00000238169	10.5507	1.65435	0.0117499	0.429658	LINC01053
ENSG00000262322	13.7384	1.65397	0.0117818	0.430115	MTND4P34
ENSG00000229842	36.5759	-1.65369	0.0118363	0.431392	MTATP6P13
ENSG00000165716	25.0814	1.64144	0.0118784	0.431886	FAM69B
ENSG00000197938	29.8264	1.65177	0.0118889	0.431886	OR5H2
ENSG00000166405	418.041	1.30978	0.0120217	0.435993	RIC3
ENSG00000151952	69.9659	1.46182	0.0120414	0.435994	TMEM132D
ENSG00000104447	471.005	-1.28524	0.0121386	0.438795	TRPS1
ENSG00000159556	25.7295	1.55693	0.0121717	0.439273	ISL2
ENSG00000143797	463.242	-1.37045	0.0121917	0.439279	MBOAT2
ENSG00000183624	983.371	-1.06906	0.0122133	0.439343	HMCES
ENSG00000204381	33.6501	1.41467	0.0123195	0.442442	LAYN
ENSG00000165914	91.5576	1.45362	0.012454	0.446547	TTC7B
ENSG00000240040	27.373	-1.61051	0.0124918	0.447177
ENSG00000260776	17.9826	1.58888	0.0125743	0.448083
ENSG00000255262	98.928	1.41259	0.0125756	0.448083	TCEB2P2
ENSG00000272221	19.3832	-1.5613	0.0125778	0.448083
ENSG00000147100	25.7065	1.52388	0.0126194	0.44884	SLC16A2
ENSG00000050030	1212.01	1.00978	0.0126734	0.45004	KIAA2022
ENSG00000261037	36.6169	1.40888	0.0127315	0.450842
ENSG00000070540	599.12	-1.01467	0.0127368	0.450842	WIPI1
ENSG00000272908	57.5265	1.32768	0.0127861	0.451864
ENSG00000184903	213.557	1.04937	0.0129361	0.456435	IMMP2L
ENSG00000146038	48.6498	1.42367	0.0132067	0.465243	DCDC2
ENSG00000260978	11.7242	-1.56935	0.0132371	0.465573	MKRN3-AS1
ENSG00000170921	296.69	1.26795	0.0133313	0.468141	TANC2
ENSG00000137942	72.8469	1.38472	0.013431	0.470893	FNBP1L
ENSG00000256343	23.0303	1.60061	0.0135127	0.473008
ENSG00000169330	97.7112	-1.16193	0.0135942	0.47511	KIAA1024
ENSG00000144724	356.566	1.54529	0.0136695	0.476971	PTPRG
ENSG00000268119	34.1305	-1.40433	0.0136906	0.476971
ENSG00000239855	11.973	-1.60873	0.0137611	0.478673	IGKV1-6
ENSG00000256870	18.4616	1.56484	0.0138013	0.478903	SLC5A8
ENSG00000244161	60.9168	1.32051	0.013811	0.478903	FLNB-AS1
ENSG00000165071	32.5467	1.49025	0.0139488	0.482924	TMEM71
ENSG00000144815	710.259	-1.04219	0.0140548	0.485834	NXPE3
ENSG00000088992	75.0974	1.34918	0.0140902	0.485858	TESC
ENSG00000177301	56.3471	-1.28118	0.0140994	0.485858	KCNA2
ENSG00000172071	2339.45	-0.961178	0.0141468	0.486733	EIF2AK3
ENSG00000158528	64.7809	1.47257	0.0141703	0.486785	PPP1R9A
ENSG00000198648	50.5801	1.45114	0.0141952	0.486885	STK39
ENSG00000129465	163.407	-1.16339	0.014321	0.489756	RIPK3
ENSG00000111537	66.3388	-1.41452	0.0143232	0.489756	IFNG
ENSG00000205517	39.6649	1.37877	0.0144145	0.492116	RGL3
ENSG00000108813	39.1461	1.33718	0.0144681	0.492731	DLX4
ENSG00000267904	40.6954	-1.44694	0.0144934	0.492731
ENSG00000169894	31.4679	1.47907	0.0145053	0.492731	MUC3A
ENSG00000133138	261.569	-1.27466	0.0145216	0.492731	TBC1D8B
ENSG00000130830	590.069	-1.13848	0.0145947	0.494453	MPP1
ENSG00000081377	74.756	1.47769	0.0146303	0.494902	CDC14B
ENSG00000078687	500.062	1.0701	0.0146746	0.49509	TNRC6C
ENSG00000198833	18343.4	-0.932223	0.0146806	0.49509	UBE2J1
ENSG00000211962	10.8486	-1.59551	0.0147861	0.497889	IGHV1-46
ENSG00000205038	457.52	1.07516	0.0148544	0.498419	PKHD1L1
ENSG00000172554	41.5207	1.52432	0.0148623	0.498419	SNTG2
ENSG00000182118	20.9819	-1.52969	0.0148694	0.498419	FAM89A
ENSG00000145113	115.426	1.45257	0.0148934	0.498467	MUC4
ENSG00000270036	12.2896	1.59108	0.0149877	0.500327
ENSG00000132846	875.671	0.996542	0.0150079	0.500327	ZBED3
ENSG00000105642	54.6404	1.33137	0.0150328	0.500327	KCNN1
ENSG00000176571	27.2359	1.55796	0.0150394	0.500327	CNBD1
ENSG00000153162	145.728	-1.2444	0.0151116	0.501699	BMP6
ENSG00000262580	76.9687	1.31434	0.015126	0.501699
ENSG00000261190	23.5126	1.45729	0.0151905	0.502656	C16orf97
ENSG00000265656	14.002	-1.59017	0.0152003	0.502656
ENSG00000180712	2452.68	1.19674	0.0153008	0.505086
ENSG00000081800	45.2048	1.36516	0.0153541	0.505086	SLC13A1
ENSG00000259674	87.2956	-1.27959	0.0153601	0.505086
ENSG00000157613	239.183	1.45136	0.0153717	0.505086	CREB3L1
ENSG00000246898	35.0245	1.43185	0.0153957	0.505086	LINC00920
ENSG00000013016	420.58	1.46754	0.0154108	0.505086	EHD3
ENSG00000225234	21.5037	-1.48185	0.0155196	0.507901	TRAPPC12-AS1
ENSG00000214239	42.9979	1.37837	0.0156659	0.511931
ENSG00000118492	56.4056	1.25946	0.0157103	0.512624	ADGB
ENSG00000116690	56.329	1.24982	0.0158178	0.514556	PRG4
ENSG00000146373	356.321	1.51403	0.0158331	0.514556	RNF217
ENSG00000204290	28.672	1.40104	0.0158452	0.514556	BTNL2
ENSG00000169116	3667.2	1.25083	0.0158673	0.514556	PARM1
ENSG00000237972	28.105	-1.46731	0.0158858	0.514556	TUBG1P
ENSG00000156298	70.9616	1.5696	0.0159678	0.516002	TSPAN7
ENSG00000234106	112.703	-1.2154	0.0159811	0.516002
ENSG00000228540	16.7123	1.53449	0.0160004	0.516002
ENSG00000147852	1025.8	1.33798	0.0160264	0.516089	VLDLR
ENSG00000141469	80.0368	1.26524	0.0162115	0.521288	SLC14A1
ENSG00000239649	24.7122	1.52226	0.0163967	0.52648	MYADML
ENSG00000238063	23.4817	-1.4948	0.0164693	0.528044
ENSG00000198478	33.5081	1.50406	0.0164936	0.528058	SH3BGRL2
ENSG00000203395	40.7669	1.51929	0.016563	0.529514
ENSG00000236731	11.0148	1.57198	0.0165922	0.529583
ENSG00000163132	49.0691	-1.48531	0.0166131	0.529583	MSX1
ENSG00000126264	138.731	-1.19813	0.0166498	0.529989	HCST
ENSG00000183117	116.11	1.27123	0.0166839	0.530312	CSMD1
ENSG00000178243	29.3484	1.55904	0.0167125	0.53046	C9orf62
ENSG00000227678	42.4961	1.32906	0.0167587	0.531165
ENSG00000138767	462.438	-0.977355	0.0168114	0.532071	CNOT6L
ENSG00000260865	21.4993	1.45728	0.016866	0.533039
ENSG00000112149	2352.54	1.13625	0.016996	0.536381	CD83
ENSG00000267503	34.4613	-1.51787	0.0170289	0.536653
ENSG00000206536	18.2128	1.5252	0.0170573	0.536784	OR5K3
ENSG00000224367	41.9578	1.44679	0.0171166	0.537884	OACYLP
ENSG00000100219	5193.78	-1.03815	0.0171629	0.538575	XBP1
ENSG00000136111	2412.88	0.907913	0.017314	0.542174	TBC1D4
ENSG00000165025	2833.97	-0.994783	0.0173266	0.542174	SYK
ENSG00000197119	146.248	1.50565	0.0173871	0.542599	SLC25A29
ENSG00000067836	198.501	-1.04632	0.0173893	0.542599	ROGDI
ENSG00000167945	30.2847	1.55707	0.0174413	0.543456	PRR25
ENSG00000167363	41.6149	-1.44955	0.0175523	0.546145	FN3K
ENSG00000235257	41.2392	1.52114	0.0176354	0.547545	ITGA9-AS1
ENSG00000067177	79.0985	1.47068	0.0176468	0.547545	PHKA1
ENSG00000124429	52.9938	-1.50812	0.0177073	0.548117	POF1B
ENSG00000253053	15.2739	-1.55523	0.0177147	0.548117	RN7SKP289
ENSG00000164124	88.5165	-1.28063	0.0177432	0.548231	TMEM144
ENSG00000170860	758.54	-0.982259	0.0178854	0.551018	LSM3
ENSG00000141946	43.3931	1.37943	0.0178981	0.551018	ZIM3
ENSG00000259953	312.76	-1.13461	0.0179082	0.551018
ENSG00000185231	30.8053	1.48406	0.0180184	0.55217	MC2R
ENSG00000251204	44.8804	1.26893	0.0180527	0.55217
ENSG00000065833	471.236	-1.47172	0.0180598	0.55217	ME1
ENSG00000269243	46.2763	1.27853	0.0181133	0.55217
ENSG00000170324	129.755	1.45428	0.0181374	0.55217	FRMPD2
ENSG00000169760	48.125	1.35237	0.0181516	0.55217	NLGN1
ENSG00000124507	40.7995	1.34007	0.018158	0.55217	PACSIN1
ENSG00000141429	1866.64	-0.959837	0.0181657	0.55217	GALNT1
ENSG00000242510	13.5142	-1.53429	0.0181702	0.55217	NDUFB4P1
ENSG00000196098	15.4495	1.55058	0.0182724	0.553759	OR5K4
ENSG00000114757	285.76	-1.05425	0.0182769	0.553759	PEX5L
ENSG00000089505	51.902	1.4037	0.0183097	0.553759	CMTM1
ENSG00000050730	133.642	-1.0857	0.0183226	0.553759	TNIP3
ENSG00000198443	260.343	1.47369	0.0184003	0.55506	KRTAP4-1
ENSG00000111275	651.366	1.29064	0.0184159	0.55506	ALDH2
ENSG00000128052	129.763	1.23529	0.0184879	0.556473	KDR
ENSG00000188620	17.2115	1.546	0.0186005	0.559103	HMX3
ENSG00000184840	1248.07	-1.00322	0.0186612	0.559583	TMED9
ENSG00000172059	297.795	-1.32229	0.018707	0.559583	KLF11
ENSG00000211653	2831.77	-1.47328	0.0187099	0.559583	IGLV1-40
ENSG00000196739	176.9	-1.39205	0.0187541	0.559583	COL27A1
ENSG00000211638	13.5637	-1.53467	0.0187586	0.559583	IGLV8-61
ENSG00000271716	16.9395	1.53304	0.0187683	0.559583
ENSG00000228382	18.7033	1.54272	0.0188191	0.559635	ITPKB-IT1
ENSG00000138696	22.3974	1.43912	0.0188206	0.559635	BMPR1B
ENSG00000272841	60.8195	-1.18613	0.018871	0.56038
ENSG00000135925	539.676	-1.00878	0.018926	0.56126	WNT10A
ENSG00000215102	22.2847	1.42667	0.019009	0.562968	TERF1P4
ENSG00000260588	11.3636	1.5383	0.0190938	0.564325
ENSG00000224597	355.402	-1.04743	0.0191074	0.564325	SVIL-AS1
ENSG00000133574	55.9419	-1.51748	0.0191314	0.564325	GIMAP4
ENSG00000086967	575.071	1.47869	0.0191654	0.564577	MYBPC2
ENSG00000248803	24.7693	1.52411	0.0192277	0.565657
ENSG00000125730	143.92	1.38669	0.0192759	0.566324	C3
ENSG00000214078	2005.34	-0.963701	0.019394	0.569036	CPNE1
ENSG00000232535	12.4192	1.53534	0.0194483	0.569875	OR5H8
ENSG00000247157	239.092	1.49041	0.019479	0.570019	LINC01252
ENSG00000267886	161.067	-1.25017	0.0195136	0.570275
ENSG00000214872	94.897	-1.10358	0.0197991	0.577109	SMTNL1
ENSG00000233052	11.4274	1.53016	0.0197996	0.577109
ENSG00000128590	585.98	-0.913041	0.0198643	0.578233	DNAJB9
ENSG00000104055	172.762	1.30102	0.0199698	0.580118	TGM5
ENSG00000232166	20.6695	1.52804	0.0199815	0.580118
ENSG00000219280	15.2733	1.51819	0.0200295	0.580752	VN1R8P
ENSG00000168913	40.3257	1.4062	0.0200666	0.581065	ENHO
ENSG00000229214	15.0226	1.49201	0.0202279	0.581371	LINC00242
ENSG00000211867	23.5006	-1.42337	0.0202663	0.581371	TRAJ22
ENSG00000114850	6505.05	-0.959226	0.0203189	0.581371	SSR3
ENSG00000228265	104.386	-1.17552	0.0203679	0.581371	RALY-AS1
ENSG00000223750	12.1004	1.51006	0.0203715	0.581371	SIRPB3P
ENSG00000203805	17.6909	1.51348	0.0203772	0.581371	PLPP4
ENSG00000250930	13.5603	1.51059	0.0203787	0.581371	LNX1-AS1
ENSG00000088387	894.078	1.02527	0.0203875	0.581371	DOCK9
ENSG00000167880	56.5136	1.25974	0.0203877	0.581371	EVPL
ENSG00000119698	95.6293	1.46563	0.0203955	0.581371	PPP4R4
ENSG00000101336	460.562	1.36045	0.0203962	0.581371	HCK
ENSG00000250116	244.853	-1.00326	0.020406	0.581371
ENSG00000155307	4056.84	1.26704	0.0204188	0.581371	SAMSN1
ENSG00000135269	2930.55	-0.975197	0.0205145	0.583344	TES
ENSG00000198794	389.26	1.09448	0.0205562	0.583779	SCAMP5
ENSG00000188026	32.9269	1.33022	0.0206186	0.584536	RILPL1
ENSG00000065609	68.941	1.1566	0.0206357	0.584536	SNAP91
ENSG00000246792	55.9745	1.29526	0.0207135	0.585992
ENSG00000119508	148.412	1.17058	0.020763	0.586642	NR4A3
ENSG00000256723	19.2292	-1.44748	0.0208267	0.587691
ENSG00000134954	9681.03	-0.950365	0.0209579	0.589978	ETS1
ENSG00000162636	1106.37	-1.03729	0.0209691	0.589978	FAM102B
ENSG00000257298	68.2872	1.16558	0.0209878	0.589978
ENSG00000215196	18.157	1.50228	0.0210844	0.591941
ENSG00000114026	490.074	-0.953136	0.0211395	0.592735	OGG1
ENSG00000266258	18.1022	1.46306	0.0212505	0.595096
ENSG00000197712	177.5	-1.1595	0.0212849	0.595305	FAM114A1
ENSG00000138698	1248.34	-1.12822	0.021316	0.59542	RAP1GDS1
ENSG00000227002	12.3972	1.48112	0.0213468	0.595531	SNRPEP10
ENSG00000261187	13.1579	1.50405	0.021442	0.597433
ENSG00000227218	39.5584	1.34024	0.0215049	0.597811
ENSG00000226118	12.524	-1.50593	0.0215218	0.597811	MTND3P1
ENSG00000239282	13.928	1.50982	0.0215367	0.597811	GATSL3
ENSG00000236535	28.7372	1.41794	0.0215893	0.598004	RC3H1-IT1
ENSG00000171621	266.61	1.05196	0.0215977	0.598004	SPSB1
ENSG00000178695	1448.54	-1.15797	0.0217656	0.599706	KCTD12
ENSG00000230063	243.655	1.19299	0.0217795	0.599706
ENSG00000079691	2103.03	-1.4343	0.0218011	0.599706	CARMIL1
ENSG00000156535	531.951	-1.00773	0.0218084	0.599706	CD109
ENSG00000255414	32.9157	1.36342	0.0218134	0.599706
ENSG00000154451	406.325	-1.24591	0.021842	0.599706	GBP5
ENSG00000164362	37.2835	1.46364	0.0218683	0.599706	TERT
ENSG00000254522	16.4022	-1.5061	0.0218872	0.599706
ENSG00000162441	793.392	-0.890692	0.0219242	0.599706	LZIC
ENSG00000113296	54.4021	1.28645	0.0219302	0.599706	THBS4
ENSG00000233716	30.1253	1.38521	0.0219909	0.600624
ENSG00000149636	557.342	-0.943282	0.022032	0.601002	DSN1
ENSG00000151490	326.965	1.14974	0.0221428	0.603282	PTPRO
ENSG00000223474	18.526	1.42534	0.022294	0.606655
ENSG00000179029	4871.41	-0.907006	0.0224216	0.609378	TMEM107
ENSG00000124818	43.2796	1.25694	0.0225521	0.611492	OPN5
ENSG00000159648	27.3215	-1.48076	0.0225547	0.611492	TEPP
ENSG00000129195	109.746	-1.10599	0.0226554	0.612266	FAM64A
ENSG00000185275	26.9552	-1.41731	0.0226733	0.612266	CD24P4
ENSG00000241732	134.366	-1.0275	0.0227018	0.612266
ENSG00000139445	46.5535	1.21775	0.0227058	0.612266	FOXN4
ENSG00000134278	754.192	1.40426	0.0227216	0.612266	SPIRE1
ENSG00000154310	8754.89	-0.913701	0.02279	0.613181	TNIK
ENSG00000136868	1481.39	-0.962136	0.0228648	0.613181	SLC31A1
ENSG00000070778	47.192	1.23585	0.0228893	0.613181	PTPN21
ENSG00000204475	96.4366	-1.12675	0.0228925	0.613181	NCR3
ENSG00000253649	37.4124	1.48398	0.0228942	0.613181	PRSS51
ENSG00000211685	103.77	-1.3313	0.0229741	0.614309	IGLC7
ENSG00000126709	987.438	-1.029	0.0229918	0.614309	IFI6
ENSG00000188766	22.3487	1.38808	0.0230382	0.614807	SPRED3
ENSG00000161642	224.381	0.958991	0.0230914	0.615483	ZNF385A
ENSG00000261696	43.9822	1.49109	0.023135	0.615903
ENSG00000149970	149.533	1.391	0.0231657	0.615979	CNKSR2
ENSG00000110092	341.029	1.03545	0.0232181	0.616213	CCND1
ENSG00000179399	115.205	1.28447	0.0232302	0.616213	GPC5
ENSG00000226695	22.0102	1.3857	0.0233176	0.61708	ANKRD20A10P
ENSG00000137269	124.081	-1.32168	0.0233205	0.61708	LRRC1
ENSG00000128228	468.654	-0.945719	0.0233465	0.61708	SDF2L1
ENSG00000173809	40.3786	1.26962	0.0234141	0.618092	TDRD12
ENSG00000035720	1996.48	-0.966789	0.0234669	0.618092	STAP1
ENSG00000254045	18.7109	1.45011	0.0234687	0.618092	IGHVIII-22-2
ENSG00000127947	3549.75	-0.875894	0.0235124	0.618507	PTPN12
ENSG00000135678	732.921	1.21571	0.0235549	0.618736	CPM
ENSG00000169213	305.609	1.06249	0.0235781	0.618736	RAB3B
ENSG00000026297	1782.88	-0.883796	0.023605	0.618736	RNASET2
ENSG00000106436	10.5616	1.48526	0.0236508	0.619203	MYL10
ENSG00000170412	100.364	1.3348	0.0237117	0.620063	GPRC5C
ENSG00000229164	5346.96	-1.04896	0.0237699	0.620853
ENSG00000160200	427.501	1.06233	0.0238238	0.621502	CBS
ENSG00000232021	38.8526	1.27014	0.0238788	0.621502	LEF1-AS1
ENSG00000128322	20.5984	-1.40258	0.0238791	0.621502	IGLL1
ENSG00000242539	49.0014	-1.32395	0.0239664	0.623042
ENSG00000120875	2153.85	-0.988125	0.0240217	0.623334	DUSP4
ENSG00000149289	3555.5	-0.968512	0.0240709	0.623334	ZC3H12C
ENSG00000227186	15.2794	-1.43922	0.0240859	0.623334
ENSG00000273295	108.705	-1.42111	0.0240903	0.623334
ENSG00000205678	70.5042	1.20061	0.0241719	0.624714	TECRL
ENSG00000227477	20.9048	-1.39239	0.0242361	0.625642	STK4-AS1
ENSG00000120756	222.119	1.39261	0.024387	0.628754	PLS1
ENSG00000231616	26.0945	1.35957	0.0244468	0.628754
ENSG00000163347	15.682	1.47077	0.0244603	0.628754	CLDN1
ENSG00000168060	60.1285	1.20341	0.0245109	0.628754	NAALADL1
ENSG00000254726	117.954	1.2475	0.0245208	0.628754	MEX3A
ENSG00000182676	17.9622	1.39651	0.0245443	0.628754	PPP1R27
ENSG00000164484	1899.03	1.16874	0.0245556	0.628754	TMEM200A
ENSG00000118596	1266.85	-1.16445	0.0245996	0.629153	SLC16A7
ENSG00000070423	189.846	-0.977587	0.0246579	0.629917	RNF126
ENSG00000242440	29.0125	1.33811	0.0248112	0.632362
ENSG00000169193	185.753	0.964094	0.0248385	0.632362	CCDC126
ENSG00000254864	53.3733	1.18457	0.0248394	0.632362
ENSG00000252947	21.9226	1.4159	0.0249559	0.634598	SCARNA1
ENSG00000161277	54.2996	-1.20031	0.025097	0.636865	THAP8
ENSG00000232608	16.7037	1.45436	0.0251027	0.636865	TIMM9P2
ENSG00000182287	512.135	-0.903553	0.0251929	0.638421	AP1S2
ENSG00000261916	24.4764	1.40623	0.0252404	0.638895
ENSG00000169031	485.59	-1.38345	0.0252738	0.639007	COL4A3
ENSG00000266972	64.7941	-1.12106	0.0254509	0.642751
ENSG00000174132	58.7149	-1.29203	0.0255341	0.643044	FAM174A
ENSG00000186104	186.161	-1.02255	0.025552	0.643044	CYP2R1
ENSG00000121316	238.306	1.02127	0.0255535	0.643044	PLBD1
ENSG00000126217	90.4715	1.06017	0.0255787	0.643044	MCF2L
ENSG00000151702	2742.77	-0.84145	0.0256532	0.643952	FLI1
ENSG00000181915	450.762	-0.903268	0.0256731	0.643952	ADO
ENSG00000267554	56.7203	-1.3385	0.0258105	0.646618
ENSG00000272137	13.2222	1.43593	0.0258423	0.646618
ENSG00000182492	21.9615	1.34864	0.0258671	0.646618	BGN
ENSG00000214357	31.5978	1.37441	0.0259388	0.647681	NEURL1B
ENSG00000183060	113.063	-1.08612	0.0259947	0.648032	LYSMD4
ENSG00000185507	384.193	-0.945499	0.0260147	0.648032	IRF7
ENSG00000235098	20.8669	1.4122	0.0260408	0.648032	ANKRD65
ENSG00000065308	2693.37	-0.91827	0.0262043	0.650204	TRAM2
ENSG00000260779	55.441	1.3496	0.0262069	0.650204
ENSG00000267160	30.3962	1.3003	0.0262163	0.650204
ENSG00000158023	168.62	1.33018	0.0263497	0.651743	WDR66
ENSG00000177570	1124.97	1.17542	0.0264031	0.651743	SAMD12
ENSG00000218510	114.209	-1.02488	0.0264157	0.651743	LINC00339
ENSG00000242444	50.1446	-1.24915	0.026435	0.651743
ENSG00000253485	46.6604	1.45449	0.0264468	0.651743	PCDHGA5
ENSG00000266999	97.9616	-1.30826	0.0264551	0.651743
ENSG00000186314	91.8579	-1.0992	0.0266227	0.655143	PRELID2
ENSG00000169715	23.3666	1.45285	0.0267018	0.656359	MT1E
ENSG00000272192	17.3405	-1.4038	0.0267552	0.656942
ENSG00000178585	89.5661	-1.12127	0.0267874	0.657003	CTNNBIP1
ENSG00000258365	115.476	1.04406	0.027047	0.662638
ENSG00000234171	118.931	-1.03329	0.0272358	0.665583	RNASEH1-AS1
ENSG00000204764	88.0935	1.32989	0.0272401	0.665583	RANBP17
ENSG00000170396	159.873	1.25135	0.0272575	0.665583	ZNF804A
ENSG00000128833	275.827	1.08919	0.0273447	0.666575	MYO5C
ENSG00000159714	243.799	1.04371	0.0273584	0.666575	ZDHHC1
ENSG00000101190	785.653	1.14416	0.0274416	0.667866	TCFL5
ENSG00000187764	6823.97	-0.899106	0.0275443	0.669628	SEMA4D
ENSG00000111729	28.0856	1.39905	0.0276564	0.671616	CLEC4A
ENSG00000206052	517.684	-1.33031	0.027693	0.671769	DOK6
ENSG00000161860	31.7301	-1.27457	0.0277464	0.672189	SYCE2
ENSG00000272321	12.7369	1.43463	0.0277711	0.672189
ENSG00000270101	60.1377	-1.23108	0.0278979	0.673978
ENSG00000260743	75.0864	1.08618	0.027906	0.673978
ENSG00000154654	45.8453	1.16398	0.02807	0.676638	NCAM2
ENSG00000151164	130.455	1.03146	0.0280773	0.676638	RAD9B
ENSG00000165449	530.642	1.26925	0.0281225	0.67699	SLC16A9
ENSG00000214026	180.824	-1.02174	0.0283462	0.681362	MRPL23
ENSG00000167925	161.994	-0.975059	0.0283657	0.681362	GHDC
ENSG00000133059	199.541	1.00149	0.0283966	0.681365	DSTYK
ENSG00000095713	72.0125	1.2073	0.0284799	0.682624	CRTAC1
ENSG00000147573	19.8247	1.3432	0.0286562	0.686105	TRIM55
ENSG00000211678	901.379	-1.38033	0.0287768	0.687893	IGLJ3
ENSG00000175701	27.6422	-1.3058	0.0287931	0.687893	LINC00116
ENSG00000230479	14.5363	-1.42999	0.0289138	0.689405
ENSG00000187608	409.967	-1.15327	0.0289187	0.689405	ISG15
ENSG00000204110	13.0136	-1.42991	0.0290224	0.69005
ENSG00000237515	38.6532	1.34004	0.0290364	0.69005	SHISA9
ENSG00000162377	543.419	-0.88007	0.0291097	0.69005	COA7
ENSG00000258484	15.3839	-1.43339	0.0291358	0.69005	SPESP1
ENSG00000269430	22.5557	-1.36405	0.0291647	0.69005
ENSG00000027075	1619.96	1.25709	0.0291731	0.69005	PRKCH
ENSG00000248693	16.8846	-1.37083	0.0292496	0.69005
ENSG00000131650	11.0258	1.42033	0.0292672	0.69005	KREMEN2
ENSG00000108381	32.8718	1.25673	0.0292693	0.69005	ASPA
ENSG00000127946	759.394	0.881361	0.0293335	0.69005	HIP1
ENSG00000160447	190.427	-0.935891	0.0293425	0.69005	PKN3
ENSG00000237053	14.7541	1.42762	0.0293507	0.69005	FUCA1P1
ENSG00000237943	46.9573	1.23046	0.0293512	0.69005	PRKCQ-AS1
ENSG00000106537	29.5375	1.42975	0.0293967	0.690386	TSPAN13
ENSG00000113594	50.2541	1.22508	0.0295658	0.693252	LIFR
ENSG00000187866	637.585	-0.881011	0.0295814	0.693252	FAM122A
ENSG00000260359	371.773	-1.21241	0.0296881	0.694465
ENSG00000249950	13.0073	1.40404	0.0297242	0.694465
ENSG00000163106	38.5206	1.23401	0.0297274	0.694465	HPGDS
ENSG00000139793	1993.85	-0.950455	0.029772	0.694774	MBNL2
ENSG00000122359	2963.87	-1.03682	0.0298244	0.695265	ANXA11
ENSG00000184730	90.4396	-1.04877	0.0298959	0.696196	APOBR
ENSG00000176927	65.3789	1.0754	0.0300369	0.698245	EFCAB5
ENSG00000171914	271.403	1.27048	0.030047	0.698245	TLN2
ENSG00000180846	13.1626	1.40889	0.0301158	0.698588	CSNK1G2-AS1
ENSG00000134146	607.951	0.853176	0.0301249	0.698588	DPH6
ENSG00000126458	72.513	-1.10082	0.0302197	0.700044	RRAS
ENSG00000234176	159.385	-1.35896	0.030251	0.700044	HSPA8P1
ENSG00000134716	23.692	-1.40645	0.0303742	0.702008	CYP2J2
ENSG00000245849	31.9511	-1.22822	0.0304206	0.702008	RAD51-AS1
ENSG00000265912	57.4927	1.21345	0.030431	0.702008
ENSG00000141639	48.8928	1.31903	0.0305522	0.703526	MAPK4
ENSG00000169989	40.6966	1.17169	0.0305658	0.703526	TIGD4
ENSG00000228668	34.5513	1.24086	0.0305922	0.703526	TRGV5P
ENSG00000123609	1531.9	-0.87089	0.0306488	0.703625	NMI
ENSG00000162843	33.2095	1.31577	0.030685	0.703625	WDR64
ENSG00000182866	843.317	-1.27301	0.030692	0.703625	LCK
ENSG00000136866	55.6433	-1.23715	0.0307588	0.704428	ZFP37
ENSG00000122707	67.7827	-1.2337	0.0308285	0.705002	RECK
ENSG00000256325	155.353	0.963497	0.0308476	0.705002
ENSG00000180447	27.6018	1.28247	0.0309032	0.705543	GAS1
ENSG00000197153	2660.11	-0.868235	0.0310166	0.706909	HIST1H3J
ENSG00000188959	105.193	1.06559	0.0310532	0.706909	C9orf152
ENSG00000144229	48.9752	1.21159	0.0310589	0.706909	THSD7B
ENSG00000169508	6204.44	1.24997	0.0310989	0.707091	GPR183
ENSG00000248699	67.8182	1.06218	0.0312877	0.710655
ENSG00000128918	60.8339	1.11104	0.0314586	0.713804	ALDH1A2
ENSG00000196511	592.984	-1.02685	0.0316101	0.716508	TPK1
ENSG00000218426	52.9835	-1.1206	0.0316905	0.717592
ENSG00000182557	24.7412	1.30126	0.0318068	0.719491	SPNS3
ENSG00000182572	1697.29	-0.8392	0.0321743	0.723948
ENSG00000141526	486.246	-0.888612	0.0321844	0.723948	SLC16A3
ENSG00000084676	7182.44	-0.809068	0.032187	0.723948	NCOA1
ENSG00000105369	4665.97	-0.849397	0.0322442	0.723948	CD79A
ENSG00000162639	58.7891	-1.24793	0.0322442	0.723948	HENMT1
ENSG00000076067	96.363	1.11265	0.0322724	0.723948	RBMS2
ENSG00000263126	33.7678	1.24543	0.0322888	0.723948
ENSG00000166831	353.697	-1.29341	0.0322929	0.723948	RBPMS2
ENSG00000064300	21.6436	1.37197	0.0322984	0.723948	NGFR
ENSG00000038427	936.897	1.23869	0.0324802	0.726634	VCAN
ENSG00000235951	44.3838	1.23497	0.0324839	0.726634
ENSG00000011590	401.967	-0.883916	0.0326394	0.728509	ZBTB32
ENSG00000211873	30.0313	-1.29305	0.0326733	0.728509	TRAJ16
ENSG00000232229	22.3317	1.31455	0.0327393	0.728509	LINC00865
ENSG00000226567	40.6511	1.21805	0.0327585	0.728509	LINC00606
ENSG00000117519	1690.85	1.14973	0.0327597	0.728509	CNN3
ENSG00000101335	17.2745	-1.39176	0.0327653	0.728509	MYL9
ENSG00000090659	30.2179	1.23411	0.0328254	0.729114	CD209
ENSG00000086062	10458.9	-0.873591	0.0329315	0.730736	B4GALT1
ENSG00000204923	86.009	-1.0233	0.0329693	0.730842	FBXO48
ENSG00000123989	179.134	-1.0462	0.0330473	0.731837	CHPF
ENSG00000177993	13.0216	1.39824	0.0331234	0.732286	ZNRF3-AS1
ENSG00000173083	22.6484	-1.29878	0.0331338	0.732286	HPSE
ENSG00000103489	1402.05	1.11715	0.0332701	0.733894	XYLT1
ENSG00000105321	106.007	-1.03198	0.0332729	0.733894	CCDC9
ENSG00000172986	24.9976	1.3683	0.0333877	0.735099	GXYLT2
ENSG00000110237	352.821	0.939766	0.0333939	0.735099	ARHGEF17
ENSG00000137393	42.668	1.28291	0.0334758	0.736168	RNF144B
ENSG00000006283	111.047	1.03922	0.0335378	0.7368	CACNA1G
ENSG00000230631	17.0194	1.34241	0.0336305	0.73747
ENSG00000226004	21.5328	1.37333	0.033638	0.73747
ENSG00000170477	34.3799	1.3096	0.0336862	0.73747	KRT4
ENSG00000166165	31.2546	1.22258	0.0337017	0.73747	CKB
ENSG00000165233	126.541	-1.03079	0.0337978	0.738294	CARD19
ENSG00000231105	67.2523	1.25146	0.0338061	0.738294
ENSG00000237862	18.2433	1.32238	0.0339366	0.739956
ENSG00000229847	17.0996	1.38811	0.0339651	0.739956	EMX2OS
ENSG00000254843	31.9235	1.319	0.0339825	0.739956	XIAPP2
ENSG00000148090	239.029	-0.919092	0.034063	0.74058	AUH
ENSG00000140750	6601.9	0.853808	0.0341083	0.74058	ARHGAP17
ENSG00000179542	39.2988	1.2751	0.0341346	0.74058	SLITRK4
ENSG00000163116	26.531	1.29197	0.0341586	0.74058	STPG2
ENSG00000179241	101.595	1.31542	0.0341842	0.74058	LDLRAD3
ENSG00000163577	126.494	-0.971502	0.034212	0.74058	EIF5A2
ENSG00000259745	17.2238	1.32201	0.0342922	0.74159
ENSG00000151655	48.154	1.18455	0.034378	0.742688	ITIH2
ENSG00000135919	136.238	1.3409	0.0344101	0.742688	SERPINE2
ENSG00000141198	303.655	-1.16039	0.0345761	0.743671	TOM1L1
ENSG00000258938	14.2889	-1.3502	0.0346291	0.743671
ENSG00000006210	30.6284	1.25685	0.0346641	0.743671	CX3CL1
ENSG00000249694	26.3122	1.2525	0.0346713	0.743671
ENSG00000167515	278.227	-0.909863	0.0346804	0.743671	TRAPPC2L
ENSG00000211663	413.804	-1.2936	0.0346884	0.743671	IGLV3-19
ENSG00000138061	629.763	-1.33459	0.034691	0.743671	CYP1B1
ENSG00000162676	435.756	-0.874759	0.0347559	0.744341	GFI1
ENSG00000178607	1449	-0.813983	0.0348624	0.745516	ERN1
ENSG00000227213	13.6729	1.38602	0.0348949	0.745516	SPATA13-AS1
ENSG00000252516	14.2829	-1.37376	0.0349118	0.745516	RNA5SP82
ENSG00000132432	647.556	-0.992182	0.0350033	0.746127	SEC61G
ENSG00000267597	14.2112	1.38449	0.0350985	0.746127	RPIAP1
ENSG00000088305	111.468	0.973814	0.0351201	0.746127	DNMT3B
ENSG00000238149	64.7528	-1.15841	0.035132	0.746127
ENSG00000164483	126.867	1.16815	0.0351499	0.746127	SAMD3
ENSG00000226696	94.3973	0.998714	0.0351659	0.746127	LENG8-AS1
ENSG00000176463	294.526	1.3473	0.0351765	0.746127	SLCO3A1
ENSG00000255518	66.6725	1.26592	0.035247	0.746837
ENSG00000236942	23.681	-1.26104	0.0353083	0.746837
ENSG00000249892	11.5216	1.3768	0.0353516	0.746837
ENSG00000246560	15.9287	-1.35901	0.0353651	0.746837
ENSG00000251442	36.9605	1.2189	0.0353788	0.746837	LINC01094
ENSG00000169442	2059.59	-0.952342	0.0354556	0.747745	CD52
ENSG00000165972	66.1774	1.043	0.0355049	0.748072	CCDC38
ENSG00000211668	1318.76	-1.28355	0.0355585	0.748073	IGLV2-11
ENSG00000134769	85.4617	1.00736	0.0356156	0.748073	DTNA
ENSG00000008441	122.722	1.03837	0.0356613	0.748073	NFIX
ENSG00000204792	280.051	-1.32228	0.035667	0.748073	LINC01291
ENSG00000161638	237.256	1.26233	0.035674	0.748073	ITGA5
ENSG00000236324	27.608	-1.37386	0.035754	0.749039
ENSG00000172197	1377.36	-0.852666	0.0357917	0.74912	MBOAT1
ENSG00000258288	37.1739	1.3124	0.0359151	0.750992	NENFP2
ENSG00000131652	141.461	-1.00212	0.0360043	0.752147	THOC6
ENSG00000131142	34.9376	1.28641	0.0360602	0.752605	CCL25
ENSG00000226989	48.6781	-1.16475	0.0361873	0.753364
ENSG00000232807	26.3277	-1.25118	0.0361958	0.753364
ENSG00000179899	27.2698	1.25651	0.0362444	0.753364	PHC1P1
ENSG00000272763	13.3313	-1.36585	0.0362635	0.753364
ENSG00000111110	568.54	1.32584	0.0362862	0.753364	PPM1H
ENSG00000177494	67.8591	-1.24216	0.0363009	0.753364	ZBED2
ENSG00000158321	2910.64	1.13725	0.0366731	0.760373	AUTS2
ENSG00000066032	89.1002	1.20477	0.0367711	0.761203	CTNNA2
ENSG00000255946	42.1888	1.13986	0.0367841	0.761203
ENSG00000213973	50.9005	1.22753	0.0368437	0.761203	ZNF99
ENSG00000156515	2063.93	-0.862474	0.0368559	0.761203	HK1
ENSG00000196167	76.4192	-1.02757	0.0369088	0.761203	COLCA1
ENSG00000143028	24.0669	1.23806	0.0369195	0.761203	SYPL2
ENSG00000008311	82.7396	1.10729	0.0370207	0.762004	AASS
ENSG00000262951	23.7597	1.29482	0.0370273	0.762004
ENSG00000265243	17.1935	-1.34021	0.0370893	0.76257	IGLJCOR18
ENSG00000161570	814.392	-1.09739	0.0372498	0.765138
ENSG00000105409	41.1347	1.1655	0.0372833	0.765138	ATP1A3
ENSG00000270300	101.073	1.28008	0.037376	0.766328	PHACTR2P1
ENSG00000250626	112.523	1.35688	0.0374251	0.766625
ENSG00000273064	13.1284	-1.34166	0.0374613	0.766626
ENSG00000269736	17.6453	1.29382	0.0374944	0.766626
ENSG00000092964	8264.6	1.03819	0.0376419	0.767462	DPYSL2
ENSG00000188580	19.8437	1.30643	0.0376744	0.767462	NKAIN2
ENSG00000135749	339.573	-1.08633	0.0377065	0.767462	PCNX2
ENSG00000151552	281.862	-1.09893	0.037721	0.767462	QDPR
ENSG00000169252	72.6272	-1.07389	0.037725	0.767462	ADRB2
ENSG00000161249	406.57	1.02995	0.0377435	0.767462	DMKN
ENSG00000213903	607.07	-0.841485	0.0378416	0.76875	LTB4R
ENSG00000269893	359.713	-0.968182	0.0379203	0.769643	SNHG8
ENSG00000075643	35.3006	1.20516	0.0380455	0.771476	MOCOS
ENSG00000164742	383.605	1.27985	0.0381926	0.773206	ADCY1
ENSG00000269956	16.1627	-1.3087	0.0382149	0.773206	MKNK1-AS1
ENSG00000198053	123.341	1.23499	0.0382356	0.773206	SIRPA
ENSG00000079277	477.267	-0.83352	0.0383835	0.775482	MKNK1
ENSG00000115526	423.694	1.00668	0.0384183	0.775482	CHST10
ENSG00000198846	1279.32	-1.2798	0.0384813	0.776045	TOX
ENSG00000118985	3448.45	-0.808164	0.0386865	0.778799	ELL2
ENSG00000205476	69.4237	1.14489	0.0386882	0.778799	CCDC85C
ENSG00000196604	25.5573	-1.31452	0.0388548	0.781441	POTEF
ENSG00000214491	29.2665	1.22967	0.0391894	0.787454	SEC14L6
ENSG00000154639	19.9611	1.26469	0.0393832	0.789287	CXADR
ENSG00000272053	109.773	1.24872	0.0394018	0.789287
ENSG00000018236	31.7865	1.20641	0.0394504	0.789287	CNTN1
ENSG00000254029	50.2371	-1.27286	0.0394799	0.789287	IGLC4
ENSG00000058799	557.366	-0.915168	0.0394892	0.789287	YIPF1
ENSG00000147813	39.1562	-1.16824	0.0395475	0.789287	NAPRT
ENSG00000166257	61.6389	1.07963	0.0395502	0.789287	SCN3B
ENSG00000018408	306.453	0.950426	0.039593	0.789287	WWTR1
ENSG00000187416	21.9674	1.32412	0.0396017	0.789287	LHFPL3
ENSG00000233836	18.1953	-1.35073	0.0396694	0.789925
ENSG00000133069	21.5593	1.26768	0.0398382	0.791754	TMCC2
ENSG00000264707	34.4905	1.27904	0.0398847	0.791754	L3MBTL4-AS1
ENSG00000259866	41.3915	-1.13064	0.0399191	0.791754
ENSG00000165195	270.071	-0.896184	0.0399215	0.791754	PIGA
ENSG00000100767	360.172	0.832131	0.0399402	0.791754	PAPLN
ENSG00000214193	311.447	-0.925746	0.0400313	0.792849	SH3D21
ENSG00000162594	135.538	-1.09228	0.0401835	0.793921	IL23R
ENSG00000259976	156.721	-1.0877	0.0402041	0.793921	MIR568
ENSG00000119899	385.259	-0.890777	0.040241	0.793921	SLC17A5
ENSG00000157557	374.692	0.935788	0.040308	0.793921	ETS2
ENSG00000174640	48.2663	-1.30916	0.0403211	0.793921	SLCO2A1
ENSG00000258693	15.5752	1.34497	0.0403301	0.793921
ENSG00000111885	3174.04	-1.08579	0.0403568	0.793921	MAN1A1
ENSG00000072133	124.587	1.32592	0.0403725	0.793921	RPS6KA6
ENSG00000271975	46.911	1.26728	0.0404628	0.794373
ENSG00000234425	24.388	1.25428	0.0404673	0.794373
ENSG00000170476	2117.98	-0.835756	0.040733	0.798879	MZB1
ENSG00000234352	30.0672	1.17703	0.0408938	0.801323
ENSG00000085871	207.989	-1.24226	0.0410273	0.803228	MGST2
ENSG00000169398	2522.97	1.25413	0.0410995	0.803504	PTK2
ENSG00000135046	677.637	1.26457	0.0411141	0.803504	ANXA1
ENSG00000087077	848.772	-0.880614	0.0411537	0.803569	TRIP6
ENSG00000091542	1543.24	-0.827877	0.0413119	0.805623	ALKBH5
ENSG00000266998	16.6918	1.28558	0.0413588	0.805623
ENSG00000265975	71.9999	1.09295	0.0413682	0.805623
ENSG00000132376	280.818	-0.848297	0.0414535	0.806575	INPP5K
ENSG00000137460	45.1393	1.22344	0.0415513	0.807479	FHDC1
ENSG00000164733	837.885	-0.819535	0.0415878	0.807479	CTSB
ENSG00000224488	20.4119	1.28525	0.0416679	0.807479	SAMM50P1
ENSG00000100625	45.9083	1.17744	0.0417345	0.807479	SIX4
ENSG00000259343	12.9964	-1.33181	0.0417864	0.807479	TMC3-AS1
ENSG00000265485	11.3112	1.32597	0.0417928	0.807479
ENSG00000141314	47.3391	1.26697	0.0418203	0.807479	RHBDL3
ENSG00000168772	575.34	0.996576	0.041822	0.807479	CXXC4
ENSG00000241111	13.8773	1.33693	0.0418285	0.807479
ENSG00000257985	24.035	1.22232	0.0419607	0.809094
ENSG00000198807	53.4862	-1.09777	0.0419853	0.809094	PAX9
ENSG00000113811	855.528	-0.826382	0.0420341	0.80933	SELENOK
ENSG00000067141	247.632	1.18461	0.042238	0.810852	NEO1
ENSG00000105426	370.781	1.21003	0.0422581	0.810852	PTPRS
ENSG00000218676	22.1576	1.23566	0.0423292	0.810852	BRD7P4
ENSG00000163600	97.5254	1.31303	0.0423651	0.810852	ICOS
ENSG00000126759	123.906	0.973945	0.0423655	0.810852	CFP
ENSG00000140527	18.9467	1.32921	0.0423657	0.810852	WDR93
ENSG00000257494	21.4516	1.33043	0.0423929	0.810852
ENSG00000137965	4226.45	-0.833325	0.042411	0.810852	IFI44
ENSG00000231125	44.0601	1.08366	0.0424717	0.810852
ENSG00000205784	42.9621	-1.161	0.0425146	0.810852	ARRDC5
ENSG00000170017	4989.43	-0.775803	0.0425483	0.810852	ALCAM
ENSG00000272610	11.4403	1.32431	0.042562	0.810852	MAGI1-IT1
ENSG00000174749	543.576	-0.847949	0.0425896	0.810852	C4orf32
ENSG00000267698	12.7217	-1.32412	0.0428265	0.81466
ENSG00000272065	23.0335	-1.24425	0.0428811	0.814998
ENSG00000227809	17.2617	1.30588	0.0429846	0.816264
ENSG00000159871	23.0132	1.24512	0.0430884	0.817534	LYPD5
ENSG00000144320	2487.49	-0.763739	0.0431463	0.817932	LNPK
ENSG00000162104	133.835	1.2476	0.0432435	0.818297	ADCY9
ENSG00000263680	205.779	-1.17213	0.0432731	0.818297
ENSG00000213719	3484.37	-0.818359	0.0433034	0.818297	CLIC1
ENSG00000135324	57.8281	1.10462	0.0433671	0.818297	MRAP2
ENSG00000188558	109.506	1.17157	0.0433731	0.818297	OR2G6
ENSG00000245573	48.0424	1.07386	0.0433875	0.818297	BDNF-AS
ENSG00000213493	46.9656	-1.09418	0.0435731	0.820715	ACTN4P1
ENSG00000089199	49.6923	1.17868	0.0435899	0.820715	CHGB
ENSG00000123384	159.587	0.884944	0.0436696	0.821515	LRP1
ENSG00000183347	33.7051	1.27403	0.0438229	0.823089	GBP6
ENSG00000176340	893.655	-0.897376	0.0438532	0.823089	COX8A
ENSG00000211841	10.6095	-1.32249	0.0439072	0.823089	TRAJ48
ENSG00000237636	65.077	-1.29856	0.0439473	0.823089	ANKRD26P3
ENSG00000204186	3120.25	0.93874	0.0439527	0.823089	ZDBF2
ENSG00000108107	5471.6	-0.847669	0.0439865	0.823089	RPL28
ENSG00000102245	22.2336	-1.30525	0.0440137	0.823089	CD40LG
ENSG00000255010	13.8863	1.3088	0.0440605	0.823269
ENSG00000273174	15.2811	-1.30853	0.0441431	0.823535
ENSG00000253522	425.436	-0.806851	0.0441492	0.823535	MIR3142HG
ENSG00000002330	34.5355	-1.13557	0.0442987	0.825303	BAD
ENSG00000088836	45.165	1.20205	0.0443186	0.825303	SLC4A11
ENSG00000162817	81.0199	1.29868	0.0443975	0.826078	C1orf115
ENSG00000140297	80.1943	-1.0104	0.0444856	0.827022	GCNT3
ENSG00000196345	202.53	-0.899406	0.044552	0.82756	ZKSCAN7
ENSG00000136026	2087.36	-1.06362	0.0447102	0.829084	CKAP4
ENSG00000213443	42.8564	-1.08056	0.0447117	0.829084
ENSG00000034971	21.0169	1.22525	0.0447465	0.829084	MYOC
ENSG00000271022	11.115	1.31801	0.0448234	0.829814
ENSG00000120235	15.6225	1.31764	0.044898	0.830468	IFNA6
ENSG00000145050	1854.25	-0.905713	0.0449579	0.830468	MANF
ENSG00000164458	19.0219	-1.31518	0.0449714	0.830468	T
ENSG00000122778	521.361	1.18499	0.0450345	0.830941	KIAA1549
ENSG00000187510	166.1	-0.877813	0.0450928	0.831324	PLEKHG7
ENSG00000108821	343.157	1.1408	0.0451659	0.831977	COL1A1
ENSG00000242522	69.0058	1.1353	0.045375	0.834641	KLHL6-AS1
ENSG00000138483	41.836	1.20092	0.0454446	0.834641	CCDC54
ENSG00000146938	40.4633	1.22398	0.0454613	0.834641	NLGN4X
ENSG00000165300	26.1323	1.28988	0.0454822	0.834641	SLITRK5
ENSG00000135362	42.7204	1.15364	0.0454991	0.834641	PRR5L
ENSG00000232759	22.827	1.28845	0.0455463	0.834814
ENSG00000135424	53.6842	1.09835	0.0456027	0.835157	ITGA7
ENSG00000058668	279.277	1.07958	0.0457912	0.837915	ATP2B4
ENSG00000249984	14.4374	1.30255	0.0459141	0.839394
ENSG00000257221	233.611	-0.851909	0.0459479	0.839394	MIR4496
ENSG00000187535	163.027	0.884382	0.0461042	0.841434	IFT140
ENSG00000153822	31.4018	1.1482	0.0461357	0.841434	KCNJ16
ENSG00000030110	64.5107	-1.02683	0.0462119	0.84213	BAK1
ENSG00000105248	235.533	-0.873328	0.0462864	0.842793	CCDC94
ENSG00000257017	12.0668	1.29426	0.046398	0.84413	HP
ENSG00000256371	11.0067	1.30527	0.0464806	0.844316	LRRC34P1
ENSG00000036672	34.9962	1.1643	0.0465235	0.844316	USP2
ENSG00000258602	39.138	1.26942	0.04653	0.844316	LINC01629
ENSG00000267365	19.8126	1.30734	0.0465608	0.844316	KCNJ2-AS1
ENSG00000142347	270.905	0.947185	0.0466956	0.845404	MYO1F
ENSG00000114388	663.053	-0.868928	0.0467655	0.845404	NPRL2
ENSG00000240024	40.0765	1.28071	0.0467671	0.845404	LINC00888
ENSG00000215057	19.4119	-1.24222	0.0467737	0.845404	PKMP5
ENSG00000179750	449.692	-0.933179	0.0468918	0.845547	APOBEC3B
ENSG00000254006	140.806	1.27625	0.0469003	0.845547
ENSG00000240527	34.2516	1.14256	0.0469293	0.845547
ENSG00000008196	41.1045	-1.2048	0.0469345	0.845547	TFAP2B
ENSG00000047346	2109.95	-0.757527	0.0470208	0.846413	FAM214A
ENSG00000272463	30.1036	1.14192	0.0470825	0.846835
ENSG00000263438	11.3639	1.30233	0.0473408	0.850516
ENSG00000223842	56.176	1.0099	0.0473641	0.850516
ENSG00000183828	16.1928	-1.26885	0.0474889	0.850914	NUDT14
ENSG00000169570	208.403	-0.866406	0.0475004	0.850914	DTWD2
ENSG00000267369	57.1597	-1.02303	0.0475016	0.850914
ENSG00000225297	25.6102	1.17067	0.047563	0.851324
ENSG00000218757	18.1005	1.26528	0.0477986	0.853153
ENSG00000188133	39.1922	1.22535	0.0478454	0.853153	TMEM215
ENSG00000137672	14.2549	1.26539	0.0478667	0.853153	TRPC6
ENSG00000255740	24.3467	1.27632	0.0479096	0.853153
ENSG00000181690	573.79	1.15973	0.0479108	0.853153	PLAG1
ENSG00000135048	895.624	-1.2017	0.0479207	0.853153	TMEM2
ENSG00000181885	68.6906	1.0302	0.0479351	0.853153	CLDN7
ENSG00000167703	341.412	-0.889466	0.0479984	0.853592	SLC43A2
ENSG00000228300	138.357	-0.894506	0.0481151	0.854981	C19orf24
ENSG00000229091	144.331	-0.916344	0.0481654	0.855188	HSPA8P8
ENSG00000111341	12.186	1.28378	0.0483682	0.858038	MGP
ENSG00000211945	367.067	-1.18895	0.0484035	0.858038	IGHV1-18
ENSG00000169976	841.978	-0.815737	0.0484788	0.858685	SF3B5
ENSG00000147570	209.166	1.21953	0.048602	0.85983	DNAJC5B
ENSG00000111907	36.5728	1.20742	0.0486212	0.85983	TPD52L1
ENSG00000164684	63.4702	1.1107	0.048704	0.859968	ZNF704
ENSG00000099194	3571.38	-0.807704	0.0487068	0.859968	SCD
ENSG00000163683	5056.41	0.849605	0.0487599	0.860219	SMIM14
ENSG00000187837	7756.23	-0.754487	0.0488581	0.860925	HIST1H1C
ENSG00000127249	69.6606	-1.01036	0.0488777	0.860925	ATP13A4
ENSG00000164932	52.494	1.1215	0.0490832	0.863656	CTHRC1
ENSG00000175305	511.002	0.776799	0.0491109	0.863656	CCNE2
ENSG00000241959	29.5329	1.16313	0.0493286	0.866796	RN7SL76P
ENSG00000124743	22.6517	1.18059	0.0494584	0.867464	KLHL31
ENSG00000198729	19.2811	1.28821	0.0494889	0.867464	PPP1R14C
ENSG00000105137	37.1458	1.16676	0.0495341	0.867464	SYDE1
ENSG00000004948	18.7416	1.22472	0.0495788	0.867464	CALCR
ENSG00000105854	352.955	1.21339	0.0496183	0.867464	PON2
ENSG00000167900	807.884	-0.810666	0.0496553	0.867464	TK1
ENSG00000118990	137.602	-0.996651	0.0496784	0.867464	GLRXP3
ENSG00000247498	28.5058	-1.28923	0.0496803	0.867464
ENSG00000130787	194.402	0.876242	0.0498745	0.868986	HIP1R
ENSG00000168952	47.9199	-1.1005	0.0499006	0.868986	STXBP6
ENSG00000225152	10.9835	1.282	0.0499512	0.868986
ENSG00000250290	41.1338	-1.22762	0.0500489	0.868986	NCAPGP1
ENSG00000255207	20.2035	1.2368	0.0500914	0.868986
ENSG00000262943	124.006	-1.16316	0.0500929	0.868986	ALOX12P2
ENSG00000186469	1784.09	-0.767618	0.0501151	0.868986	GNG2
ENSG00000230465	94.4239	0.996756	0.0501645	0.868986	VENTXP4
ENSG00000113369	1725.33	-0.828249	0.0501659	0.868986	ARRDC3
ENSG00000080503	16761.2	0.73703	0.0501953	0.868986	SMARCA2
ENSG00000111859	3272.1	-0.940044	0.0502285	0.868986	NEDD9
ENSG00000153094	1175.63	-0.83564	0.0502388	0.868986	BCL2L11
ENSG00000110492	77.9872	1.21326	0.0503123	0.869577	MDK
ENSG00000164116	1157.38	1.14567	0.0504022	0.870312	GUCY1A3
ENSG00000260368	236.276	0.936087	0.0504409	0.870312
ENSG00000188000	17.6525	-1.28376	0.050486	0.870312	OR7D2
ENSG00000272476	40.0374	-1.13227	0.0505121	0.870312
ENSG00000253930	17.2036	1.28335	0.0505553	0.870378
ENSG00000232788	53.2164	-1.00772	0.0506136	0.870533
ENSG00000236733	14.915	-1.27713	0.0506431	0.870533
ENSG00000259867	14.3548	1.25767	0.0507829	0.872259
ENSG00000100417	242.033	-0.849229	0.0508584	0.872512	PMM1
ENSG00000076258	164.238	-0.866962	0.0508924	0.872512	FMO4
ENSG00000064309	127.853	1.15235	0.0509159	0.872512	CDON
ENSG00000184571	23.4489	1.24656	0.0509883	0.873076	PIWIL3
ENSG00000181751	552.223	-0.816407	0.0511803	0.875686	C5orf30
ENSG00000249318	169.174	1.12455	0.0512372	0.875981
ENSG00000272334	23.6209	1.26306	0.051297	0.876327
ENSG00000167634	21.2515	-1.19695	0.0513671	0.876847	NLRP7
ENSG00000227741	38.443	1.10124	0.0514174	0.877029
ENSG00000070915	101.384	1.02353	0.0515374	0.877807	SLC12A3
ENSG00000128805	49.1044	1.06192	0.0515423	0.877807	ARHGAP22
ENSG00000183722	328.168	0.826931	0.0516445	0.877892	LHFP
ENSG00000124635	170.423	-0.870358	0.0516576	0.877892	HIST1H2BJ
ENSG00000177807	45.0882	1.05892	0.0516664	0.877892	KCNJ10
ENSG00000069020	212.577	1.15523	0.0518067	0.87904	MAST4
ENSG00000134508	1782.15	-0.874675	0.0518487	0.87904	CABLES1
ENSG00000053747	283.801	0.9701	0.0518907	0.87904	LAMA3
ENSG00000253846	83.893	1.05152	0.0518929	0.87904	PCDHGA10
ENSG00000101307	173.186	1.20464	0.0521721	0.88189	SIRPB1
ENSG00000258900	16.1346	-1.22654	0.0521805	0.88189	HNRNPCP1
ENSG00000182566	17.82	1.22018	0.0521807	0.88189	CLEC4G
ENSG00000164078	93.93	0.938914	0.0522398	0.882214	MST1R
ENSG00000261520	333.571	1.03893	0.0523428	0.882679	DLGAP1-AS5
ENSG00000166578	55.1773	1.04129	0.0523471	0.882679	IQCD
ENSG00000244712	15.3121	1.26968	0.0524285	0.883379
ENSG00000213881	27.4218	-1.13215	0.0526839	0.885995	NPM1P6
ENSG00000272320	24.3375	1.27183	0.0526973	0.885995
ENSG00000147454	1169.26	0.916576	0.0527154	0.885995	SLC25A37
ENSG00000095203	80.8107	1.14122	0.052744	0.885995	EPB41L4B
ENSG00000134996	679.479	-0.795224	0.0531564	0.891717	OSTF1
ENSG00000132972	43.8731	-1.2058	0.0531987	0.891717	RNF17
ENSG00000176155	461.01	0.834202	0.0532285	0.891717	CCDC57
ENSG00000167800	17.8536	1.24145	0.0532779	0.891717	TBX10
ENSG00000143774	555.579	-0.793415	0.0532862	0.891717	GUK1
ENSG00000203930	20.3232	1.17828	0.0533963	0.892885	LINC00632
ENSG00000114395	103.009	-0.950475	0.0535243	0.893039	CYB561D2
ENSG00000117595	35.6096	1.23346	0.053556	0.893039	IRF6
ENSG00000070087	562.986	1.19403	0.0535607	0.893039	PFN2
ENSG00000181826	156.351	-0.864232	0.053567	0.893039	RELL1
ENSG00000232672	66.57	-1.16523	0.0536086	0.89306	ACTG1P21
ENSG00000188372	34.4502	1.22178	0.0536533	0.893132	ZP3
ENSG00000072682	339.968	-0.859596	0.0537176	0.89353	P4HA2
ENSG00000025708	273.014	-0.902846	0.0538996	0.894817	TYMP
ENSG00000223901	16.7857	1.20918	0.0539064	0.894817
ENSG00000182109	35.7189	-1.07446	0.0539595	0.894817
ENSG00000112541	503.852	1.19127	0.0539809	0.894817	PDE10A
ENSG00000240571	40.2855	1.22297	0.0539972	0.894817
ENSG00000171847	45.7169	1.11852	0.0541497	0.896068	FAM90A1
ENSG00000253901	10.6344	1.26366	0.054239	0.896068
ENSG00000189181	43.5025	1.24928	0.0542809	0.896068	OR14I1
ENSG00000079385	544.384	0.811293	0.0542929	0.896068	CEACAM1
ENSG00000247844	32.4675	1.1684	0.0543014	0.896068	CCAT1
ENSG00000213250	23.7853	1.21908	0.0543157	0.896068	RBMS2P1
ENSG00000211885	17.4745	-1.2548	0.0544276	0.896096	TRAJ4
ENSG00000165272	120.705	-1.10136	0.0544382	0.896096	AQP3
ENSG00000168334	71.7465	-1.02166	0.0545178	0.896096	XIRP1
ENSG00000240041	480.301	-1.12522	0.0545208	0.896096	IGHJ4
ENSG00000152078	45.389	1.22156	0.0545252	0.896096	TMEM56
ENSG00000177182	223.58	1.02476	0.0545757	0.896096	CLVS1
ENSG00000260401	19.8994	1.20027	0.054601	0.896096
ENSG00000112787	302.409	0.791079	0.0547172	0.896708	FBRSL1
ENSG00000180616	183.247	1.17462	0.0548008	0.896708	SSTR2
ENSG00000053438	52.9791	1.10837	0.054814	0.896708	NNAT
ENSG00000141540	237.511	1.1121	0.0548269	0.896708	TTYH2
ENSG00000234323	17.9167	1.26083	0.0548721	0.896708
ENSG00000223949	32.9213	1.2436	0.0549305	0.896708	ROR1-AS1
ENSG00000259589	13.9589	1.24443	0.0549976	0.896708
ENSG00000124203	68.1186	-1.05313	0.0550041	0.896708	ZNF831
ENSG00000259498	11.6902	1.25083	0.0550222	0.896708
ENSG00000163902	6011.35	-0.791486	0.0550436	0.896708	RPN1
ENSG00000257596	92.2602	1.03185	0.0553266	0.899454
ENSG00000111490	71.674	1.06345	0.055327	0.899454	TBC1D30
ENSG00000244676	35.2489	-1.15387	0.0553341	0.899454
ENSG00000197928	345.953	0.981887	0.055625	0.903519	ZNF677
ENSG00000251513	25.174	1.25121	0.0558032	0.905748
ENSG00000232593	33.8321	1.14656	0.0561618	0.910787	KANTR
ENSG00000165061	51.4346	1.06558	0.056196	0.910787	ZMAT4
ENSG00000137101	515.979	-0.900999	0.0563328	0.911893	CD72
ENSG00000236002	14.5441	1.24136	0.0563467	0.911893
ENSG00000258927	24.9457	-1.23658	0.0564083	0.911973
ENSG00000104611	51.3113	1.18546	0.0564341	0.911973	SH2D4A
ENSG00000158517	137.867	-0.859856	0.0565213	0.912218	NCF1
ENSG00000216937	399.99	-0.792888	0.0565317	0.912218	CCDC7
ENSG00000094963	36.2342	1.17309	0.0566572	0.913577	FMO2
ENSG00000166592	16.3788	1.23411	0.0567577	0.914062	RRAD
ENSG00000125995	278.984	-0.804003	0.0568086	0.914062	ROMO1
ENSG00000143507	3208.87	-0.728163	0.0568407	0.914062	DUSP10
ENSG00000065675	35.9999	1.2012	0.0568867	0.914062	PRKCQ
ENSG00000220343	49.948	1.00668	0.0569578	0.914062
ENSG00000118004	12.0684	1.24846	0.05697	0.914062	COLEC11
ENSG00000256582	37.7758	-1.04914	0.0569765	0.914062
ENSG00000125743	999.748	-0.777701	0.0570219	0.914127	SNRPD2
ENSG00000105792	63.8357	1.14468	0.057097	0.914669	CFAP69
ENSG00000268785	50.2634	-1.00569	0.0571923	0.915328	RPL7P50
ENSG00000110975	23.8074	1.152	0.0572239	0.915328	SYT10
ENSG00000137496	778.303	-0.737967	0.0572623	0.915328	IL18BP
ENSG00000151470	393.487	-0.775343	0.0574125	0.917067	C4orf33
ENSG00000153767	558.795	-0.824351	0.0575274	0.918238	GTF2E1
ENSG00000104140	195.253	1.18849	0.0577142	0.92042	RHOV
ENSG00000196968	1120.47	-0.901552	0.0577825	0.92042	FUT11
ENSG00000213150	17.1558	1.21179	0.0577889	0.92042
ENSG00000034510	2777.11	-0.823156	0.0579002	0.92153	TMSB10
ENSG00000112419	371.105	0.891467	0.0580129	0.922659	PHACTR2
ENSG00000235244	42.2596	-1.03	0.0582272	0.925124	DANT2
ENSG00000213574	26.5601	-1.15735	0.0582871	0.925124	LDHAP5
ENSG00000184357	1649.28	-0.732334	0.0582933	0.925124	HIST1H1B
ENSG00000008405	138.815	-1.04831	0.0584613	0.926701	CRY1
ENSG00000258879	203.472	0.876287	0.0584907	0.926701
ENSG00000249261	17.3238	1.21073	0.0585184	0.926701
ENSG00000213411	18.2553	-1.1881	0.0586006	0.926822	RBM22P2
ENSG00000178996	56.8143	0.992988	0.0586098	0.926822	SNX18
ENSG00000074660	114.646	-1.06274	0.0586935	0.927306	SCARF1
ENSG00000239474	27.3634	1.17063	0.0587242	0.927306	KLHL41
ENSG00000100288	71.2838	-0.931456	0.0588146	0.927563	CHKB
ENSG00000234181	14.8591	1.22683	0.058898	0.927563
ENSG00000183918	38.5024	-1.22626	0.0589296	0.927563	SH2D1A
ENSG00000273062	25.6918	1.22199	0.0589298	0.927563
ENSG00000175274	48.6139	1.12438	0.0589501	0.927563	TP53I11
ENSG00000215458	94.9174	0.991506	0.0592355	0.928162	AATBC
ENSG00000246582	15.8127	1.22611	0.0592451	0.928162
ENSG00000124196	14.1325	1.23266	0.0592559	0.928162	GTSF1L
ENSG00000126860	363.763	-0.861003	0.0592582	0.928162	EVI2A
ENSG00000257097	45.1917	1.08512	0.0592647	0.928162	CLIP1-AS1
ENSG00000147394	101.423	-1.07572	0.0592751	0.928162	ZNF185
ENSG00000165168	6139.17	-0.761728	0.0592978	0.928162	CYBB
ENSG00000166669	872.427	-0.799328	0.0593484	0.928162	ATF7IP2
ENSG00000168994	20.9546	1.20608	0.0595224	0.928162	PXDC1
ENSG00000111816	619.077	-0.756095	0.059651	0.928162	FRK
ENSG00000262833	35.3547	-1.07438	0.0596685	0.928162
ENSG00000127824	2893.09	-0.8366	0.0596733	0.928162	TUBA4A
ENSG00000150054	37.483	1.06473	0.0597371	0.928162	MPP7
ENSG00000238892	12.4902	1.23331	0.059739	0.928162
ENSG00000176243	64.702	-1.02278	0.0597792	0.928162	CDV3P1
ENSG00000234263	146.227	0.855171	0.0597993	0.928162
ENSG00000174576	18.15	1.18003	0.0599199	0.928162	NPAS4
ENSG00000147124	934.73	-0.759923	0.0600018	0.928162	ZNF41
ENSG00000236558	20.9403	1.16289	0.0600099	0.928162
ENSG00000198435	103.622	1.08966	0.0600103	0.928162	NRARP
ENSG00000196735	18769.9	0.762539	0.0600268	0.928162	HLA-DQA1
ENSG00000167468	554.693	-0.828864	0.0600335	0.928162	GPX4
ENSG00000187667	12.9694	1.22006	0.0600395	0.928162
ENSG00000104093	3964.13	0.935718	0.0600621	0.928162	DMXL2
ENSG00000254122	89.7643	1.07033	0.0601206	0.928162	PCDHGB7
ENSG00000143603	8864.07	-0.864161	0.060155	0.928162	KCNN3
ENSG00000115738	392.355	1.1501	0.0601618	0.928162	ID2
ENSG00000168899	92.5033	-1.12669	0.0601629	0.928162	VAMP5
ENSG00000101638	26.5468	-1.11649	0.0602402	0.928706	ST8SIA5
ENSG00000272468	32.7148	-1.12933	0.0603764	0.930159
ENSG00000234946	23.8623	1.1742	0.0604945	0.930645	SDHCP3
ENSG00000101928	227.855	-0.792755	0.0605071	0.930645	MOSPD1
ENSG00000236930	12.0939	1.22653	0.0605342	0.930645
ENSG00000151366	390.851	-0.78062	0.0607	0.932474	NDUFC2
ENSG00000132688	34.3114	1.08918	0.0607375	0.932474	NES
ENSG00000111331	8120.14	-0.788972	0.0608554	0.933636	OAS3
ENSG00000232118	12.879	-1.20717	0.0609267	0.934082	BACH1-AS1
ENSG00000179344	9810.85	0.91585	0.0610078	0.934357	HLA-DQB1
ENSG00000259834	337.161	-0.955269	0.0610291	0.934357
ENSG00000230836	113.209	-1.08999	0.0610913	0.934663	LINC01293
ENSG00000185585	42.5073	1.12753	0.0613747	0.936685	OLFML2A
ENSG00000224281	24.4649	1.1556	0.0613934	0.936685	SLC25A5-AS1
ENSG00000197381	374.805	1.13833	0.0613982	0.936685	ADARB1
ENSG00000105825	40.3186	1.1482	0.0614113	0.936685	TFPI2
ENSG00000267066	52.7939	1.08929	0.0614352	0.936685
ENSG00000260563	90.3618	0.969062	0.0615122	0.937213
ENSG00000268846	15.6364	1.17947	0.0616066	0.937911
ENSG00000152104	1044.14	-1.05948	0.0616427	0.937911	PTPN14
ENSG00000104413	24.1539	1.17046	0.0617306	0.938428	ESRP1
ENSG00000113384	4084.72	-0.776513	0.061822	0.938428	GOLPH3
ENSG00000259298	14.1123	1.21174	0.0618234	0.938428
ENSG00000253140	67.12	-0.993645	0.0618464	0.938428
ENSG00000205147	16.1918	1.1875	0.0620304	0.939898
ENSG00000110987	1610	1.09209	0.0620563	0.939898	BCL7A
ENSG00000165389	784.553	-0.747037	0.0620707	0.939898	SPTSSA
ENSG00000147246	27.6136	1.07894	0.062162	0.940636	HTR2C
ENSG00000211890	42.6096	-1.21449	0.0622514	0.941345	IGHA2
ENSG00000200141	22.7541	1.12065	0.0623747	0.941739
ENSG00000179144	28.8708	-1.21797	0.0624256	0.941739	GIMAP7
ENSG00000269165	373.21	-0.850875	0.0624466	0.941739
ENSG00000169403	4048.49	1.10147	0.0624477	0.941739	PTAFR
ENSG00000100058	229.077	-0.805327	0.0625572	0.94235	CRYBB2P1
ENSG00000121413	66.2178	1.06881	0.0626855	0.94235	ZSCAN18
ENSG00000163322	148.779	-0.864707	0.0627001	0.94235	FAM175A
ENSG00000204936	15.7641	1.17792	0.0627274	0.94235	CD177
ENSG00000206181	67.5743	1.04536	0.0627473	0.94235	TCEB3B
ENSG00000272542	13.2389	-1.2089	0.0627482	0.94235
ENSG00000133935	3071.18	-0.708167	0.0627864	0.94235	C14orf1
ENSG00000162777	2273.04	-0.893916	0.0633175	0.949385	DENND2D
ENSG00000167106	1029.26	-0.811193	0.0633578	0.949385	FAM102A
ENSG00000215146	39.6782	1.01111	0.0633839	0.949385
ENSG00000089057	1768.92	0.981324	0.0635062	0.950166	SLC23A2
ENSG00000198374	1307.37	-0.795916	0.0635219	0.950166
ENSG00000231202	13.3186	1.18995	0.0635798	0.950389	TRGVB
ENSG00000177103	85.5128	-1.12368	0.0636253	0.950427	DSCAML1
ENSG00000263393	20.2591	1.16638	0.0637757	0.950645
ENSG00000264924	16.7385	1.19788	0.063857	0.950645
ENSG00000178150	27.235	-1.2109	0.063873	0.950645	ZNF114
ENSG00000140563	1544.52	-1.09195	0.063885	0.950645	MCTP2
ENSG00000170927	144.481	0.903045	0.0638924	0.950645	PKHD1
ENSG00000246705	206.765	0.92967	0.0639541	0.950645	H2AFJ
ENSG00000231848	11.0563	-1.20726	0.0639594	0.950645
ENSG00000230312	12.3321	-1.20897	0.0640208	0.950645
ENSG00000248318	142.779	-1.10233	0.0640725	0.950645
ENSG00000250548	52.3435	1.04628	0.06408	0.950645
ENSG00000152213	142.72	-0.910114	0.0641404	0.950645	ARL11
ENSG00000223650	47.127	1.03613	0.0641782	0.950645	UHRF2P1
ENSG00000259250	93.5788	-0.889458	0.0641985	0.950645
ENSG00000180190	23.2392	1.13017	0.0642432	0.950671	TDRP
ENSG00000204315	31.3042	-1.13368	0.0643288	0.950753	FKBPL
ENSG00000172296	73.254	1.19405	0.0643347	0.950753	SPTLC3
ENSG00000148948	60.5251	-0.936799	0.0646297	0.954475	LRRC4C
ENSG00000253570	24.5138	-1.14668	0.0647286	0.954898	RNF5P1
ENSG00000213468	390.98	0.848187	0.0648033	0.954898	FIRRE
ENSG00000203814	27.1956	-1.07393	0.0648709	0.954898	HIST2H2BF
ENSG00000106536	37.4175	1.02914	0.0648731	0.954898	POU6F2
ENSG00000188313	1067.75	-0.72935	0.0649338	0.954898	PLSCR1
ENSG00000116406	2045.04	-0.764852	0.0649405	0.954898	EDEM3
ENSG00000180644	18.1405	-1.19803	0.0649605	0.954898	PRF1
ENSG00000174697	19.6438	-1.19685	0.0651242	0.955532	LEP
ENSG00000185262	1939.55	-0.735205	0.0651292	0.955532	UBALD2
ENSG00000251333	51.6922	-0.991665	0.0651919	0.955532	RTN3P1
ENSG00000188596	452.756	0.893662	0.0652185	0.955532	CFAP54
ENSG00000188015	16.6636	1.21104	0.0652549	0.955532	S100A3
ENSG00000120519	1406.17	-0.751102	0.0652942	0.955532	SLC10A7
ENSG00000185565	271.493	1.05736	0.065306	0.955532	LSAMP
ENSG00000081853	13.9709	1.20629	0.0654554	0.957085	PCDHGA2
ENSG00000260618	75.6368	-0.998245	0.0655069	0.957142
ENSG00000137875	72.9255	-0.918942	0.0655458	0.957142	BCL2L10
ENSG00000139433	177.817	-0.810134	0.0656963	0.958233	GLTP
ENSG00000249948	13.6735	1.20612	0.0657618	0.958233	GBA3
ENSG00000224324	50.1133	1.02625	0.0659696	0.958233	THAP5P1
ENSG00000213625	1359.73	-0.702348	0.0659964	0.958233	LEPROT
ENSG00000223881	33.1966	1.06397	0.0660619	0.958233
ENSG00000136999	126.964	1.11386	0.0660699	0.958233	NOV
ENSG00000115825	4065.41	-0.833755	0.066079	0.958233	PRKD3
ENSG00000131165	680.61	-0.729655	0.0661417	0.958233	CHMP1A
ENSG00000263470	34.473	-1.02553	0.0661739	0.958233
ENSG00000227502	170.209	1.18795	0.0661986	0.958233	LINC01268
ENSG00000229521	43.4922	1.01106	0.0662055	0.958233	MYCBP2-AS2
ENSG00000244630	81.4734	-1.01226	0.0662229	0.958233
ENSG00000091490	5309.78	-0.737106	0.0663173	0.958233	SEL1L3
ENSG00000153814	157.104	0.976166	0.0663372	0.958233	JAZF1
ENSG00000231672	25.7594	-1.12645	0.0663894	0.958233	DIRC3
ENSG00000152749	1252.36	-0.749082	0.0664381	0.958233	GPR180
ENSG00000172578	2570.98	1.02715	0.0664497	0.958233	KLHL6
ENSG00000110002	54.0757	-1.05374	0.0664729	0.958233	VWA5A
ENSG00000187595	37.8941	1.03945	0.0664931	0.958233	ZNF385C
ENSG00000184293	1242.43	-0.706129	0.0665079	0.958233	CLECL1
ENSG00000263142	13.105	-1.19329	0.0665301	0.958233	LRRC37A17P
ENSG00000237483	14.1033	-1.19794	0.0668439	0.960837	RPS27AP8
ENSG00000270484	32.3004	1.04981	0.0668522	0.960837
ENSG00000261280	20.3017	1.15734	0.0668658	0.960837
ENSG00000039068	549.875	1.13897	0.0669584	0.960837	CDH1
ENSG00000136450	5318.33	-0.700735	0.0669693	0.960837	SRSF1
ENSG00000100473	759.058	-0.980596	0.0669715	0.960837	COCH
ENSG00000184144	56.0084	0.954017	0.0671594	0.961715	CNTN2
ENSG00000147955	1560.5	-0.716616	0.0671619	0.961715	SIGMAR1
ENSG00000047936	54.0853	0.997958	0.0672046	0.961715	ROS1
ENSG00000005882	98.7345	0.877249	0.0672066	0.961715	PDK2
ENSG00000011028	118.172	1.12763	0.0673903	0.963721	MRC2
ENSG00000259205	14.5699	1.18255	0.0674803	0.964384	PRKXP1
ENSG00000184009	14076.1	-0.689036	0.0676024	0.965217	ACTG1
ENSG00000255381	17.8596	-1.19257	0.0676469	0.965217
ENSG00000116132	1662.26	1.1044	0.0676695	0.965217	PRRX1
ENSG00000126456	794.613	-0.726185	0.0677172	0.965275	IRF3
ENSG00000181359	72.0795	-1.03226	0.0678082	0.965951	HSP90AA6P
ENSG00000223429	15.7339	1.18657	0.0678779	0.966089
ENSG00000125869	84.6417	1.04127	0.0679053	0.966089	LAMP5
ENSG00000207444	12.8685	-1.19663	0.0680272	0.967202	SNORD56B
ENSG00000136960	1164.87	0.930631	0.0681331	0.968075	ENPP2
ENSG00000106789	83.2703	1.0575	0.0682106	0.968075	CORO2A
ENSG00000261588	15.7958	1.17977	0.0682695	0.968075
ENSG00000173404	25.4275	1.09227	0.0683219	0.968075	INSM1
ENSG00000270038	16.5587	-1.19714	0.0684265	0.968075
ENSG00000171786	118.039	1.11287	0.0684381	0.968075	NHLH1
ENSG00000138101	1101.27	-0.705244	0.0684421	0.968075	DTNB
ENSG00000156711	177.71	0.974824	0.0685942	0.968075	MAPK13
ENSG00000224417	24.397	1.11481	0.068604	0.968075
ENSG00000261372	17.4602	1.16685	0.0686195	0.968075
ENSG00000237772	53.0511	1.00292	0.0686401	0.968075
ENSG00000136542	61.0014	1.14416	0.0686641	0.968075	GALNT5
ENSG00000115085	62.1422	-1.02964	0.0686837	0.968075	ZAP70
ENSG00000124602	36.5021	-1.01076	0.0687012	0.968075	UNC5CL
ENSG00000154309	64.0924	0.941199	0.0688138	0.968593	DISP1
ENSG00000143772	797.537	0.764729	0.0688255	0.968593	ITPKB
ENSG00000183579	102.938	1.10108	0.0691136	0.972028	ZNRF3
ENSG00000213963	256.475	0.811375	0.0691875	0.972449
ENSG00000177453	96.1005	0.848822	0.0694067	0.974779	NIM1K
ENSG00000197465	16.1241	-1.18377	0.0694414	0.974779	GYPE
ENSG00000219881	26.5869	-1.0878	0.0695129	0.974993	GAPDHP42
ENSG00000204954	665.924	0.91314	0.0695447	0.974993	C12orf73
ENSG00000171234	14.1306	1.18343	0.0696493	0.975394	UGT2B7
ENSG00000259051	41.1563	-0.990015	0.0696729	0.975394	HNRNPUP1
ENSG00000205795	340.37	-1.03479	0.0698273	0.975394	CYS1
ENSG00000122012	27.6413	1.0587	0.0698525	0.975394	SV2C
ENSG00000164761	233.07	1.15767	0.0698953	0.975394	TNFRSF11B
ENSG00000185551	583.329	1.12757	0.0699115	0.975394	NR2F2
ENSG00000174473	48.7771	0.995483	0.0699129	0.975394	GALNTL6
ENSG00000071246	103.82	0.849467	0.0699658	0.975394	VASH1
ENSG00000150681	99.6528	0.914371	0.069991	0.975394	RGS18
ENSG00000165078	15.3316	1.18534	0.0700142	0.975394	CPA6
ENSG00000156042	109.029	0.985985	0.0701744	0.976978	CFAP70
ENSG00000198185	152.367	-0.958218	0.0702163	0.976978	ZNF334
ENSG00000117298	1166.8	1.07368	0.0703062	0.977614	ECE1
ENSG00000185272	11.8159	1.17899	0.070465	0.978078	RBM11
ENSG00000125384	24.0996	1.18787	0.0704882	0.978078	PTGER2
ENSG00000160191	33.133	1.02224	0.0705387	0.978078	PDE9A
ENSG00000077616	148.4	0.868204	0.070557	0.978078	NAALAD2
ENSG00000226701	19.292	1.1848	0.0705983	0.978078	RPL15P14
ENSG00000184924	400.071	-0.783061	0.0706049	0.978078	PTRHD1
ENSG00000213279	41.1918	1.16872	0.0707238	0.978962
ENSG00000087008	374.833	-0.762572	0.0707572	0.978962	ACOX3
ENSG00000120697	500.584	-0.842459	0.070816	0.979164	ALG5
ENSG00000141034	875.486	-0.759037	0.0709166	0.979943	GID4
ENSG00000100271	87.5252	-0.872523	0.0710178	0.980667	TTLL1
ENSG00000185339	243.253	-0.969658	0.0711017	0.980667	TCN2
ENSG00000063241	171.542	-0.793354	0.071102	0.980667	ISOC2
ENSG00000183837	63.7993	0.99058	0.0712017	0.980845	PNMA3
ENSG00000135414	939.379	0.824024	0.0712586	0.980845	GDF11
ENSG00000255354	130.132	0.979964	0.0712861	0.980845
ENSG00000155714	50.4353	0.977729	0.0712923	0.980845	PDZD9
ENSG00000173163	514.589	-0.75024	0.0714784	0.982795	COMMD1
ENSG00000167920	106.504	-0.841315	0.0716103	0.98394	TMEM99
ENSG00000151376	38.237	1.18045	0.0716842	0.98394	ME3
ENSG00000113525	24.4762	-1.14939	0.0717288	0.98394	IL5
ENSG00000065621	74.7099	0.893792	0.0717555	0.98394	GSTO2
ENSG00000144668	684.42	1.0762	0.0717841	0.98394	ITGA9
ENSG00000146005	37.6656	1.07657	0.0718399	0.984095	PSD2
ENSG00000214745	46.1974	1.09941	0.0720114	0.985834
ENSG00000161243	28.0417	-1.11477	0.0720727	0.986064	FBXO27
ENSG00000175426	38.276	-1.00983	0.0722013	0.987212	PCSK1
ENSG00000198680	26.9517	1.05227	0.0723627	0.988129	TUSC1
ENSG00000157227	40.6993	-1.02564	0.0724037	0.988129	MMP14
ENSG00000161267	887.756	0.725775	0.0724221	0.988129	BDH1
ENSG00000120594	344.565	-1.12403	0.0724546	0.988129	PLXDC2
ENSG00000210196	239.726	0.948947	0.0724946	0.988129	MT-TP
ENSG00000172663	91.191	-0.85677	0.0725505	0.988129	TMEM134
ENSG00000252658	16.1929	-1.17423	0.0726664	0.988129	RNU6-786P
ENSG00000001036	541.351	-0.920605	0.0727336	0.988129	FUCA2
ENSG00000232142	28.397	1.0468	0.0727378	0.988129	RPS25P9
ENSG00000129667	388.522	-0.769045	0.0727646	0.988129	RHBDF2
ENSG00000167723	252.187	-1.10458	0.0727647	0.988129	TRPV3
ENSG00000150938	1558.3	-0.826365	0.0728044	0.988129	CRIM1
ENSG00000074842	566.81	-0.834822	0.0729184	0.988254	MYDGF
ENSG00000089327	1755.23	-0.716927	0.0729535	0.988254	FXYD5
ENSG00000236686	16.0771	-1.13734	0.0729769	0.988254	BZW1P1
ENSG00000253706	12.2072	1.1773	0.0730455	0.988254
ENSG00000196821	3762.92	-0.73907	0.0730521	0.988254	C6orf106
ENSG00000196655	788.823	-0.787051	0.0730815	0.988254	TRAPPC4
ENSG00000079739	2063.14	-0.881774	0.0732051	0.98932	PGM1
ENSG00000181577	490.912	-0.969725	0.0735125	0.992451	C6orf223
ENSG00000130706	329.299	-0.753387	0.073566	0.992451	ADRM1
ENSG00000235587	477.275	-0.811003	0.0735714	0.992451	GAPDHP65
ENSG00000128965	213.917	-0.792846	0.0737293	0.992724	CHAC1
ENSG00000267682	19.7911	1.11893	0.0737857	0.992724
ENSG00000188778	23.0311	1.07201	0.0738601	0.992724	ADRB3
ENSG00000162552	36.3424	1.04965	0.0738606	0.992724	WNT4
ENSG00000238000	96.3834	-0.947042	0.0739018	0.992724
ENSG00000164099	173.954	-0.811489	0.0739783	0.992724	PRSS12
ENSG00000139364	63.3353	0.897571	0.0740456	0.992724	TMEM132B
ENSG00000168268	408.458	-0.796656	0.0740498	0.992724	NT5DC2
ENSG00000225077	36.6769	1.0186	0.0740659	0.992724	LINC00337
ENSG00000238982	10.8051	-1.17268	0.0741663	0.992724
ENSG00000144591	968.264	-0.686594	0.0742255	0.992724	GMPPA
ENSG00000253734	35.9266	1.16325	0.0742398	0.992724	LINC01289
ENSG00000103460	33.5962	1.08051	0.0742663	0.992724	TOX3
ENSG00000054277	79.1485	-0.865602	0.0742889	0.992724	OPN3
ENSG00000123689	42.0917	1.16749	0.0743187	0.992724	G0S2
ENSG00000129055	720.173	-0.737419	0.0743943	0.992724	ANAPC13
ENSG00000172586	403.05	-0.735006	0.0744167	0.992724	CHCHD1
ENSG00000181090	1876.6	-0.677325	0.0745313	0.992724	EHMT1
ENSG00000164304	18.1183	1.12334	0.074579	0.992724	CAGE1
ENSG00000091592	1477.15	-0.702454	0.0746723	0.992724	NLRP1
ENSG00000077063	65.0898	1.12854	0.0747113	0.992724	CTTNBP2
ENSG00000117748	810.051	-0.704387	0.0747129	0.992724	RPA2
ENSG00000123131	818.069	-0.915884	0.074734	0.992724	PRDX4
ENSG00000211949	1069.36	-1.05068	0.0747493	0.992724	IGHV3-23
ENSG00000130589	135.065	-0.795108	0.0747554	0.992724	HELZ2
ENSG00000159239	147.653	0.789666	0.0747715	0.992724	C2orf81
ENSG00000183850	149.581	-0.878708	0.0748276	0.992724	ZNF730
ENSG00000224376	37.1977	-1.06305	0.0748481	0.992724
ENSG00000162976	149.776	-0.837059	0.0749477	0.993014	PQLC3
ENSG00000251387	17.5009	1.14242	0.0749669	0.993014
ENSG00000121380	69.0525	1.0924	0.0750046	0.993014	BCL2L14
ENSG00000256373	10.8235	1.15993	0.0751353	0.99415
ENSG00000273142	260.922	-0.734898	0.0753487	0.996377
ENSG00000205336	70.1111	0.956781	0.0754802	0.99752	ADGRG1
ENSG00000225195	34.1596	1.09899	0.0756013	0.998018
ENSG00000227268	212.929	-0.786698	0.0756652	0.998018	KLLN
ENSG00000249995	16.9544	-1.1245	0.0756721	0.998018	ECM1P2
ENSG00000136014	103.083	1.00299	0.0757126	0.998018	USP44
ENSG00000153404	61.0572	0.922968	0.0757691	0.998018	PLEKHG4B
ENSG00000138336	879.361	0.821969	0.0758317	0.998018	TET1
ENSG00000137752	210.075	-0.986615	0.0758337	0.998018	CASP1
ENSG00000239873	29.1872	-1.08828	0.0758797	0.99803	GAPDHP27
ENSG00000204616	33.425	1.12536	0.0760342	0.999468	TRIM31
ENSG00000271914	12.0502	1.14645	0.0761043	0.999796
ENSG00000148204	42.639	0.968975	0.076251	0.999998	CRB2
ENSG00000152229	559.77	0.811439	0.076329	0.999998	PSTPIP2
ENSG00000164342	60.1997	1.04302	0.0763519	0.999998	TLR3
ENSG00000165912	45.441	1.04031	0.076381	0.999998	PACSIN3
ENSG00000196535	1863.32	-0.677855	0.0767943	0.999998	MYO18A
ENSG00000243101	21.6278	-1.07131	0.0768456	0.999998	RPS3P7
ENSG00000164904	72.7973	-0.906726	0.0768456	0.999998	ALDH7A1
ENSG00000166368	32.3068	-1.14085	0.0768503	0.999998	OR2D2
ENSG00000262020	81.5111	0.858439	0.0769049	0.999998
ENSG00000203813	30.4446	-1.01423	0.0769284	0.999998
ENSG00000163704	320.028	0.820518	0.0769532	0.999998	PRRT3
ENSG00000211937	486.571	-1.03743	0.0769572	0.999998	IGHV2-5
ENSG00000153066	6119.33	-0.778014	0.0769696	0.999998	TXNDC11
ENSG00000146858	436.194	-0.771821	0.0772012	0.999998	ZC3HAV1L
ENSG00000136634	219.487	-0.897561	0.077265	0.999998	IL10
ENSG00000229990	24.2974	1.0584	0.0773572	0.999998
ENSG00000186153	317.129	-0.765852	0.0773686	0.999998	WWOX
ENSG00000118689	56.3391	1.08991	0.0773696	0.999998	FOXO3
ENSG00000117114	27.4606	1.03348	0.0774542	0.999998	ADGRL2
ENSG00000215493	17.4309	1.10514	0.077537	0.999998
ENSG00000146592	3029.96	1.09923	0.0776918	0.999998	CREB5
ENSG00000127863	354.808	0.751535	0.077731	0.999998	TNFRSF19
ENSG00000249684	10.7835	1.15759	0.0778402	0.999998
ENSG00000186088	571.091	-1.02643	0.0778802	0.999998	GSAP
ENSG00000230316	10.7773	1.15025	0.0779514	0.999998	FEZF1-AS1
ENSG00000142867	918.952	-0.681621	0.0779656	0.999998	BCL10
ENSG00000260093	21.8859	1.07312	0.0779705	0.999998
ENSG00000170011	43.9401	-1.00054	0.0780167	0.999998	MYRIP
ENSG00000197629	2468.62	0.985439	0.0780355	0.999998	MPEG1
ENSG00000261705	40.1571	-1.05886	0.0780433	0.999998
ENSG00000125245	520.385	0.784448	0.0780996	0.999998	GPR18
ENSG00000110448	23.5755	1.08746	0.07824	0.999998	CD5
ENSG00000150625	900.638	1.07895	0.0783334	0.999998	GPM6A
ENSG00000196954	916.601	-0.747634	0.0784693	0.999998	CASP4
ENSG00000235989	13.4199	-1.14489	0.0785317	0.999998	MORC2-AS1
ENSG00000267161	11.5986	1.15421	0.0785409	0.999998
ENSG00000072201	190.301	0.955864	0.078609	0.999998	LNX1
ENSG00000268549	26.5126	-1.06896	0.0786236	0.999998
ENSG00000233626	14.465	-1.12998	0.0786645	0.999998
ENSG00000031691	433.074	-0.71229	0.0786865	0.999998	CENPQ
ENSG00000181830	208.612	-0.740525	0.0787312	0.999998	SLC35C1
ENSG00000167461	2247.06	-0.723425	0.0788018	0.999998	RAB8A
ENSG00000257359	17.3606	1.10473	0.0788149	0.999998
ENSG00000156299	1386.88	1.11938	0.0788151	0.999998	TIAM1
ENSG00000231459	19.591	1.11538	0.0788268	0.999998
ENSG00000272416	13.1049	1.15023	0.0789252	0.999998
ENSG00000080819	1064.33	-0.694578	0.0789987	0.999998	CPOX
ENSG00000171202	518.27	-0.860235	0.0790887	0.999998	TMEM126A
ENSG00000165633	52.028	-1.0828	0.0791081	0.999998	VSTM4
ENSG00000213293	95.2249	-0.881218	0.0791143	0.999998
ENSG00000100084	72.7204	0.865751	0.0791944	0.999998	HIRA
ENSG00000130165	1958.33	-0.706523	0.0792062	0.999998	ELOF1
ENSG00000196782	36.1116	1.08169	0.0792391	0.999998	MAML3
ENSG00000100365	910.162	-0.768385	0.0792775	0.999998	NCF4
ENSG00000005302	2128.36	-0.834698	0.0792911	0.999998	MSL3
ENSG00000184743	2526.29	-0.711986	0.0793368	0.999998	ATL3
ENSG00000251414	17.122	1.12708	0.0794291	0.999998
ENSG00000144560	972.909	-0.719645	0.0794381	0.999998	VGLL4
ENSG00000234284	16.1701	1.14839	0.0794763	0.999998	ZNF879
ENSG00000101695	425.97	-0.910639	0.0795039	0.999998	RNF125
ENSG00000102580	3634.61	-0.752473	0.0795866	0.999998	DNAJC3
ENSG00000236047	27.6351	1.03415	0.0796538	0.999998
ENSG00000157423	437.33	0.848885	0.0796573	0.999998	HYDIN
ENSG00000091972	745.039	0.79302	0.0796624	0.999998	CD200
ENSG00000134571	34.1821	1.01093	0.0797319	0.999998	MYBPC3
ENSG00000233167	54.5465	-0.991168	0.0798302	0.999998	EEF1A1P26
ENSG00000138356	29.7143	1.03379	0.080131	0.999998	AOX1
ENSG00000148737	43.6512	1.03527	0.080142	0.999998	TCF7L2
ENSG00000232380	18.2424	-1.08818	0.0802026	0.999998	ZDHHC20P4
ENSG00000164047	29.529	1.14668	0.0802045	0.999998	CAMP
ENSG00000197872	536.41	1.04452	0.0803501	0.999998	FAM49A
ENSG00000182489	13.9093	-1.1189	0.0804399	0.999998	XKRX
ENSG00000204010	59.9889	0.901034	0.080488	0.999998	IFIT1B
ENSG00000104835	24.8576	-1.04509	0.0805308	0.999998	SARS2
ENSG00000239305	1807.45	0.703359	0.0805526	0.999998	RNF103
ENSG00000128656	28.5627	-1.03518	0.0806501	0.999998	CHN1
ENSG00000260765	31.2239	1.12447	0.0807279	0.999998	CES1P2
ENSG00000137502	3635.26	-0.78803	0.0807552	0.999998	RAB30
ENSG00000110777	15701	-0.679672	0.0809015	0.999998	POU2AF1
ENSG00000111962	415.515	1.10922	0.0809179	0.999998	UST
ENSG00000250331	24.762	1.14092	0.0809188	0.999998	LINC01340
ENSG00000267262	21.5492	-1.14607	0.080925	0.999998
ENSG00000207031	19.704	1.08387	0.0809589	0.999998	SNORD59A
ENSG00000186197	76.5461	0.90891	0.0811647	0.999998	EDARADD
ENSG00000273368	14.1474	1.11986	0.0812487	0.999998
ENSG00000241129	46.5131	-0.920761	0.081265	0.999998	RPL22P19
ENSG00000158411	1099.64	-0.719857	0.0813128	0.999998	MITD1
ENSG00000259668	26.9106	1.07382	0.081492	0.999998
ENSG00000270103	164.949	-0.780202	0.0815026	0.999998
ENSG00000151151	284.515	-0.736232	0.0815836	0.999998	IPMK
ENSG00000102755	1343.03	-1.0368	0.0816554	0.999998	FLT1
ENSG00000261115	178.637	1.07819	0.0816831	0.999998	TMEM178B
ENSG00000169026	14.0989	-1.11324	0.0817348	0.999998	MFSD7
ENSG00000211844	17.8086	-1.11345	0.0817654	0.999998	TRAJ45
ENSG00000022355	129.766	0.950865	0.0817785	0.999998	GABRA1
ENSG00000272761	29.4094	1.07835	0.0818054	0.999998
ENSG00000243532	18.5632	1.09058	0.0818802	0.999998	RN7SL19P
ENSG00000043591	32.5753	0.992548	0.0819939	0.999998	ADRB1
ENSG00000160336	159.525	-0.821394	0.0820626	0.999998	ZNF761
ENSG00000259663	19.025	1.09597	0.0820639	0.999998
ENSG00000243244	58.0468	0.948583	0.0820805	0.999998	STON1
ENSG00000238221	51.8402	-0.913829	0.082155	0.999998
ENSG00000236187	19.7909	1.10812	0.0821757	0.999998	GJA6P
ENSG00000134247	641.809	1.06439	0.0821967	0.999998	PTGFRN
ENSG00000174529	72.418	0.873943	0.0822087	0.999998	TMEM81
ENSG00000245552	113.429	0.953679	0.0824196	0.999998
ENSG00000254172	11.234	1.1183	0.08246	0.999998	RNU5A-3P
ENSG00000052795	877.719	-1.07324	0.0824935	0.999998	FNIP2
ENSG00000055147	983.776	-0.682072	0.0825055	0.999998	FAM114A2
ENSG00000176473	75.9052	-0.840572	0.0825535	0.999998	WDR25
ENSG00000178078	72.3775	-1.00631	0.0825771	0.999998	STAP2
ENSG00000197653	95.6134	0.815594	0.0825815	0.999998	DNAH10
ENSG00000149925	5635.16	-0.746993	0.0826392	0.999998	ALDOA
ENSG00000228097	58.388	-0.930131	0.082651	0.999998	MTATP6P11
ENSG00000183130	56.1045	1.03262	0.082697	0.999998
ENSG00000088826	49.1749	1.09878	0.0827312	0.999998	SMOX
ENSG00000148426	51.1824	1.05616	0.0828062	0.999998	PROSER2
ENSG00000107771	1630.33	0.682548	0.0828291	0.999998	CCSER2
ENSG00000184349	3678.66	1.07384	0.0828412	0.999998	EFNA5
ENSG00000147234	54.8487	1.02497	0.0829501	0.999998	FRMPD3
ENSG00000103264	273.891	-0.798847	0.0832424	0.999998	FBXO31
ENSG00000244486	11.7116	1.13071	0.0832927	0.999998	SCARF2
ENSG00000226094	48.0198	1.11579	0.0833083	0.999998	RPL7P3
ENSG00000230661	13.1292	1.12687	0.0833125	0.999998	YY1P1
ENSG00000228550	10.5792	-1.13758	0.0833618	0.999998
ENSG00000248571	109.105	-0.846273	0.0833825	0.999998
ENSG00000233367	79.2963	0.905925	0.0833959	0.999998
ENSG00000186352	195.787	-0.843732	0.0834682	0.999998	ANKRD37
ENSG00000085449	3335.4	-0.656773	0.0836074	0.999998	WDFY1
ENSG00000259545	12.3934	-1.13519	0.0836591	0.999998
ENSG00000223305	38.7981	1.04285	0.0836846	0.999998	RN7SKP30
ENSG00000077327	21.9518	1.06795	0.0837083	0.999998	SPAG6
ENSG00000137691	76.7124	0.89291	0.0837298	0.999998	C11orf70
ENSG00000226754	26.2204	-1.06678	0.0837826	0.999998
ENSG00000250295	28.399	1.02859	0.0838335	0.999998	RDH10-AS1
ENSG00000114446	800.658	-0.786138	0.0838619	0.999998	IFT57
ENSG00000091527	8490.28	-0.677192	0.0839105	0.999998	CDV3
ENSG00000203871	18.4661	-1.12483	0.0839646	0.999998
ENSG00000103066	84.7983	-0.886958	0.0841201	0.999998	PLA2G15
ENSG00000165066	74.3627	0.883938	0.0841881	0.999998	NKX6-3
ENSG00000128683	93.0282	0.995939	0.0842778	0.999998	GAD1
ENSG00000262576	40.0734	1.09828	0.084337	0.999998	PCDHGA4
ENSG00000237037	33.9021	-0.986918	0.084363	0.999998	NDUFA6-AS1
ENSG00000211897	3332.12	-1.03952	0.0844237	0.999998	IGHG3
ENSG00000143110	130.605	1.00512	0.0845056	0.999998	C1orf162
ENSG00000133958	114.046	0.964548	0.0845293	0.999998	UNC79
ENSG00000174607	76.6979	0.90594	0.0845788	0.999998	UGT8
ENSG00000226532	15.3298	-1.10352	0.084639	0.999998
ENSG00000178537	181.026	-0.868889	0.0846904	0.999998	SLC25A20
ENSG00000253910	90.5692	1.05882	0.0847143	0.999998	PCDHGB2
ENSG00000225177	45.6675	1.12921	0.0847374	0.999998
ENSG00000227055	35.7393	1.04411	0.0847819	0.999998
ENSG00000237842	49.8951	-0.9719	0.0848125	0.999998
ENSG00000205089	75.9771	-0.90835	0.0849145	0.999998	CCNI2
ENSG00000204681	359.459	0.874789	0.0849267	0.999998	GABBR1
ENSG00000265415	80.2959	-0.872383	0.0849697	0.999998
ENSG00000243083	15.2089	1.087	0.0850516	0.999998	LINC00870
ENSG00000154511	590.955	-0.688587	0.0851209	0.999998	FAM69A
ENSG00000270571	17.9228	1.07002	0.0852648	0.999998
ENSG00000144802	3153.78	0.829187	0.0853292	0.999998	NFKBIZ
ENSG00000189298	516.653	0.699269	0.0853871	0.999998	ZKSCAN3
ENSG00000139211	19.3659	1.06414	0.0855683	0.999998	AMIGO2
ENSG00000076554	9552.89	0.696297	0.0857	0.999998	TPD52
ENSG00000141447	25.4236	1.02356	0.0857048	0.999998	OSBPL1A
ENSG00000216915	22.5941	-1.04087	0.0857409	0.999998	GPR89P
ENSG00000169598	116.731	-0.800517	0.0857738	0.999998	DFFB
ENSG00000183762	129.215	1.07477	0.0858262	0.999998	KREMEN1
ENSG00000126262	153.901	-1.02825	0.0859224	0.999998	FFAR2
ENSG00000153250	81.6156	0.919724	0.0860584	0.999998	RBMS1
ENSG00000262874	17.3348	1.10965	0.0861011	0.999998	C19orf84
ENSG00000230247	20.2183	-1.07561	0.0861518	0.999998	HNRNPH3P1
ENSG00000130150	851.398	-0.843001	0.0861706	0.999998	MOSPD2
ENSG00000180340	11.2389	1.12733	0.0861859	0.999998	FZD2
ENSG00000144820	1014.93	-0.994877	0.0863976	0.999998	ADGRG7
ENSG00000105376	32.323	1.06205	0.0864129	0.999998	ICAM5
ENSG00000273274	39.7859	1.00687	0.0865282	0.999998	ZBTB8B
ENSG00000253379	20.2428	1.05831	0.0865313	0.999998
ENSG00000123179	58.9021	-0.865412	0.0865745	0.999998	EBPL
ENSG00000188033	125.872	-0.799898	0.086637	0.999998	ZNF490
ENSG00000124802	154.528	-0.78125	0.0867095	0.999998	EEF1E1
ENSG00000267093	133.766	0.778059	0.0867226	0.999998
ENSG00000110080	60.574	-0.994419	0.0867832	0.999998	ST3GAL4
ENSG00000163485	16.4812	1.11021	0.086788	0.999998	ADORA1
ENSG00000096264	15.3917	-1.10093	0.0867998	0.999998	NCR2
ENSG00000243944	11.9157	1.12507	0.0868211	0.999998
ENSG00000167088	820.326	-0.723332	0.0868431	0.999998	SNRPD1
ENSG00000171408	25.1115	1.1015	0.0869288	0.999998	PDE7B
ENSG00000144935	49.0463	1.09666	0.0870243	0.999998	TRPC1
ENSG00000151458	424.879	-0.733633	0.0870897	0.999998	ANKRD50
ENSG00000021645	93.1405	1.00522	0.0873968	0.999998	NRXN3
ENSG00000164741	54.1605	0.944138	0.08742	0.999998	DLC1
ENSG00000267011	10.6109	1.12185	0.0874506	0.999998
ENSG00000145198	41.5726	0.964688	0.087502	0.999998	VWA5B2
ENSG00000271156	17.6777	1.08118	0.0875668	0.999998
ENSG00000162909	1104.45	-0.747833	0.0876665	0.999998	CAPN2
ENSG00000253672	56.6142	1.03882	0.0877287	0.999998
ENSG00000099954	76.8132	1.06728	0.0877608	0.999998	CECR2
ENSG00000196664	2747.55	-0.657828	0.0878027	0.999998	TLR7
ENSG00000267758	11.3262	1.12128	0.0878807	0.999998
ENSG00000165810	169.628	0.968426	0.087891	0.999998	BTNL9
ENSG00000196758	20.6724	1.06638	0.0880344	0.999998
ENSG00000106080	540.538	-0.670464	0.0880898	0.999998	FKBP14
ENSG00000111012	128.436	0.895908	0.0882517	0.999998	CYP27B1
ENSG00000206838	13.0587	1.11835	0.0882547	0.999998	SNORA5A
ENSG00000128923	1008.81	-0.692109	0.0882716	0.999998	FAM63B
ENSG00000152484	401.198	-0.727402	0.0885823	0.999998	USP12
ENSG00000260583	1213.71	0.67823	0.0885879	0.999998
ENSG00000145088	1260.74	-0.809332	0.0886052	0.999998	EAF2
ENSG00000118922	2380.4	-0.837943	0.0886275	0.999998	KLF12
ENSG00000164346	183.848	-0.750706	0.0887499	0.999998	NSA2
ENSG00000233806	25.4219	-1.03707	0.0888454	0.999998	LINC01237
ENSG00000211697	31.5156	0.983869	0.0891213	0.999998	TRGV5
ENSG00000254582	44.8143	0.952621	0.0891247	0.999998	PSMA2P1
ENSG00000121570	18.6954	1.04947	0.0891565	0.999998	DPPA4
ENSG00000146242	56.601	0.963342	0.0892659	0.999998	TPBG
ENSG00000239686	17.3068	1.10517	0.0892847	0.999998
ENSG00000006837	37.1703	1.00787	0.0892876	0.999998	CDKL3
ENSG00000259818	18.4124	1.04766	0.0893734	0.999998
ENSG00000166794	2657.99	-0.699683	0.089426	0.999998	PPIB
ENSG00000058262	4953.94	-0.708035	0.0894772	0.999998	SEC61A1
ENSG00000143870	3370.16	-0.693861	0.0895712	0.999998	PDIA6
ENSG00000228474	6018.73	-0.728619	0.0896195	0.999998	OST4
ENSG00000211911	566.728	-0.984126	0.0897881	0.999998	IGHD3-22
ENSG00000106689	1902.04	0.997693	0.0898927	0.999998	LHX2
ENSG00000165802	325.264	-0.814792	0.0899924	0.999998	NSMF
ENSG00000182578	132.399	0.814658	0.0900014	0.999998	CSF1R
ENSG00000230061	34.5303	-1.05444	0.0900932	0.999998	TRPM2-AS
ENSG00000242265	9835.47	0.901953	0.0901028	0.999998	PEG10
ENSG00000224414	12.5156	-1.11296	0.0901479	0.999998
ENSG00000256988	13.6794	1.10021	0.0901586	0.999998
ENSG00000197965	2043.84	-0.873122	0.0902528	0.999998	MPZL1
ENSG00000204511	13.7424	1.08541	0.0902975	0.999998	MCCD1
ENSG00000258565	13.7424	1.08541	0.0902975	0.999998	BLZF2P
ENSG00000057657	8574.06	-0.847518	0.0904554	0.999998	PRDM1
ENSG00000182533	25.5354	-1.04425	0.0905108	0.999998	CAV3
ENSG00000230366	37.0472	1.07321	0.0905985	0.999998	DSCR9
ENSG00000183087	86.6498	0.967607	0.0906084	0.999998	GAS6
ENSG00000230490	12.8329	-1.11084	0.0907072	0.999998
ENSG00000168646	26.1386	1.01385	0.0907831	0.999998	AXIN2
ENSG00000101825	20.0406	1.03564	0.0907859	0.999998	MXRA5
ENSG00000259749	20.8829	1.07372	0.0908628	0.999998	NCAPGP2
ENSG00000163191	816.449	-0.805879	0.0909506	0.999998	S100A11
ENSG00000111536	20.8416	-1.11036	0.0910161	0.999998	IL26
ENSG00000227388	70.7626	0.826446	0.0910752	0.999998
ENSG00000150637	5060.07	-1.02045	0.0911015	0.999998	CD226
ENSG00000255150	222.307	0.728139	0.0911637	0.999998	EID3
ENSG00000163818	586.591	1.02819	0.0912967	0.999998	LZTFL1
ENSG00000183310	20.2855	1.10483	0.0914006	0.999998	OR2T34
ENSG00000075618	846.561	-0.741926	0.0914916	0.999998	FSCN1
ENSG00000237704	88.6548	0.904528	0.0915649	0.999998
ENSG00000100884	50.3118	0.955533	0.091621	0.999998	CPNE6
ENSG00000237857	17.4587	-1.05774	0.0916943	0.999998
ENSG00000168610	6835.74	-0.645107	0.0917454	0.999998	STAT3
ENSG00000273156	31.1112	0.96815	0.091765	0.999998
ENSG00000099341	1402.6	-0.648676	0.0917974	0.999998	PSMD8
ENSG00000010610	110.959	-1.0615	0.0918811	0.999998	CD4
ENSG00000249307	11.7565	1.09567	0.0918958	0.999998	LINC01088
ENSG00000139351	94.9565	0.846033	0.0920713	0.999998	SYCP3
ENSG00000225832	20.24	1.08081	0.0921945	0.999998
ENSG00000143641	1119.55	-0.660014	0.0923201	0.999998	GALNT2
ENSG00000260032	228.989	-0.713454	0.0923436	0.999998	NORAD
ENSG00000162227	126.952	-0.792636	0.0923464	0.999998	TAF6L
ENSG00000139318	65.0935	-1.07676	0.092354	0.999998	DUSP6
ENSG00000162946	58.025	-1.01673	0.0923858	0.999998	DISC1
ENSG00000260786	11.5731	1.10451	0.0924617	0.999998
ENSG00000064042	60.9156	-0.992259	0.0924811	0.999998	LIMCH1
ENSG00000163527	2921.41	-0.640979	0.0925795	0.999998	STT3B
ENSG00000235202	11.6781	-1.09959	0.0927778	0.999998	LINC01525
ENSG00000033327	767.357	-0.662457	0.0928195	0.999998	GAB2
ENSG00000165325	29.0862	-1.03609	0.0928545	0.999998	DEUP1
ENSG00000175221	283.252	-0.706574	0.0928897	0.999998	MED16
ENSG00000267025	12.8164	1.0924	0.0929585	0.999998
ENSG00000163959	107.568	0.788555	0.0930576	0.999998	SLC51A
ENSG00000142794	49.9156	0.971562	0.0931254	0.999998	NBPF3
ENSG00000180096	76.1988	-0.845188	0.0931308	0.999998	SEPT1
ENSG00000224220	220.415	-0.758201	0.093151	0.999998
ENSG00000267353	14.1339	1.08475	0.0932011	0.999998
ENSG00000115525	1283.66	1.02581	0.0932283	0.999998	ST3GAL5
ENSG00000206066	14.3734	-1.07227	0.0932289	0.999998	IGLL3P
ENSG00000011422	263.432	-0.781451	0.0932332	0.999998	PLAUR
ENSG00000125170	159.213	0.773245	0.0933116	0.999998	DOK4
ENSG00000116985	869.751	0.892763	0.0933186	0.999998	BMP8B
ENSG00000267784	47.2462	0.977142	0.0933686	0.999998
ENSG00000206728	16.6454	-1.08976	0.093383	0.999998
ENSG00000127507	208.227	0.864827	0.0934454	0.999998	ADGRE2
ENSG00000247081	28.2581	1.02943	0.0934526	0.999998	BAALC-AS1
ENSG00000198944	25.0094	1.08482	0.0934603	0.999998	SOWAHA
ENSG00000250742	14.2636	1.08795	0.0934639	0.999998
ENSG00000135437	53.8286	0.908813	0.0934811	0.999998	RDH5
ENSG00000211661	320.555	-0.972462	0.0935416	0.999998	IGLV3-22
ENSG00000163406	394.491	-0.709302	0.0936154	0.999998	SLC15A2
ENSG00000166228	993.121	-0.863397	0.0936233	0.999998	PCBD1
ENSG00000110436	50.4723	0.904117	0.0936304	0.999998	SLC1A2
ENSG00000249604	25.42	1.08091	0.093676	0.999998
ENSG00000198744	4595.9	0.665142	0.09369	0.999998	MTCO3P12
ENSG00000222389	26.8986	1.00442	0.0937306	0.999998	RNU2-28P
ENSG00000270987	78.6329	-0.844061	0.0938524	0.999998
ENSG00000259712	257.587	0.941092	0.093995	0.999998
ENSG00000199313	30.1057	-0.962659	0.0939986	0.999998	RNU4-82P
ENSG00000165209	9343.46	-0.663772	0.09405	0.999998	STRBP
ENSG00000244653	10.645	1.0948	0.0940544	0.999998	UBFD1P1
ENSG00000169223	1159.11	-0.759408	0.0940827	0.999998	LMAN2
ENSG00000143341	159.706	0.742511	0.094087	0.999998	HMCN1
ENSG00000039600	15.7262	1.05968	0.0943836	0.999998	SOX30
ENSG00000137806	314.168	-0.76628	0.0943846	0.999998	NDUFAF1
ENSG00000075131	305.204	-0.737188	0.0944377	0.999998	TIPIN
ENSG00000148123	16.3197	1.07889	0.0945475	0.999998	PLPPR1
ENSG00000232778	11.6946	1.09299	0.0945638	0.999998	RPL23AP50
ENSG00000212673	151.96	0.737733	0.0945945	0.999998
ENSG00000228341	23.9643	1.08825	0.0947352	0.999998
ENSG00000104760	17.9313	1.03862	0.094873	0.999998	FGL1
ENSG00000113448	613.702	0.801962	0.0949068	0.999998	PDE4D
ENSG00000260927	13.0187	1.07604	0.0949307	0.999998
ENSG00000130775	1726.95	-0.734074	0.0949765	0.999998	THEMIS2
ENSG00000257040	12.98	1.09366	0.0950324	0.999998
[truncated: 20,124 more rows]
