# Supplementary material for: Integrative bioinformatics analysis characterizing the role of EDC3 in mRNA decay and its association to intellectual disability
Source: BMC Med Genomics. 2018 Apr 23;11:41. doi: 10.1186/s12920-018-0358-6 (PMC5914069; doi:10.1186/s12920-018-0358-6)
Supplement: Supplementary file 5 — Table S4 Functional enrichment analysis of the DEGs in lymphoblastoid cell line samples. Functional annotation of the 235 DEGs was performed with DAVID [29, 30]. The table shows the top enriched terms (Benjamini-adjusted p-value < 0.1). (XLSX 9 kb) [file 12920_2018_358_MOESM5_ESM.xlsx]

## Sheet: Sheet1
Term	Gene count	p-value	Benjamini- adjusted p-value
GO:0005886~plasma membrane	101	3.38e-06	0.000445
GO:0044459~plasma membrane part	69	1.93e-06	0.000507
GO:0005887~integral to plasma membrane	41	6.73e-05	0.00588228
GO:0031226~intrinsic to plasma membrane	41	0.00011	0.00719989
GO:0022610~biological adhesion	29	6.11e-05	0.0487236
hsa04310:Wnt signaling pathway	11	0.00178393	0.04919
GO:0016021~integral to membrane	119	0.00119304	0.0509807
GO:0030054~cell junction	21	0.00103746	0.053135
GO:0009986~cell surface	16	0.00153185	0.0559706
hsa04510:Focal adhesion	13	0.00153998	0.0563978
GO:0006935~chemotaxis	12	0.000148	0.0586548
GO:0042330~taxis	12	0.000148	0.0586548
GO:0031224~intrinsic to membrane	121	0.002215	0.0703052
GO:0006928~cell motion	22	0.000134	0.0703831
GO:0005615~extracellular space	24	0.00278524	0.0707282
GO:0034703~cation channel complex	9	0.00257891	0.072682
GO:0034702~ion channel complex	11	0.00388072	0.0756483
GO:0042995~cell projection	24	0.00345431	0.0794025
GO:0005576~extracellular region	52	0.00535919	0.079771
hsa04916:Melanogenesis	9	0.00147799	0.0801717
GO:0044421~extracellular region part	30	0.0038303	0.0806686
GO:0005578~proteinaceous extracellular matrix	14	0.00511754	0.0808772
GO:0045177~apical part of cell	10	0.00497099	0.0836669
GO:0045202~synapse	15	0.00483668	0.0870561
hsa05200:Pathways in cancer	18	0.000812	0.087733
GO:0007155~cell adhesion	29	6.1e-05	0.09494
