# Supplementary material for: Integrative bioinformatics analysis characterizing the role of EDC3 in mRNA decay and its association to intellectual disability
Source: BMC Med Genomics. 2018 Apr 23;11:41. doi: 10.1186/s12920-018-0358-6 (PMC5914069; doi:10.1186/s12920-018-0358-6)
Supplement: Supplementary file 7 — Table S5 Summary statistics for RNA-seq on SKNBE samples. Summary statistics for RNA sequencing of knockdown samples with three different siRNAs targeting EDC3 (siEDC-1, siEDC3-2, siEDC-3) as well as control (siNC) samples relative to three replicate experiments (T1-T3). (XLSX 9 kb) [file 12920_2018_358_MOESM7_ESM.xlsx]

## Sheet: Sheet1
sample	number of input reads	number of unique mapped reads	% unique mapped of input	number of counted reads	% counted of input
siNC_T1	87781013	67350395	0.7673	48710855	0.5549
siEDC3-2_T1	87493578	66830191	0.7638	50602979	0.5784
siEDC3-3_T1	89796355	69635100	0.7755	52267252	0.5821
siNC_T2	91192139	69841413	0.7659	53402700	0.5856
siEDC3-1_T2	79087307	59273471	0.7495	43881186	0.5548
siEDC3-2_T2	87959835	68063492	0.7738	48459603	0.5509
siNC_T3	81772651	64068456	0.7835	49394203	0.604
siEDC3-2_T3	115180065	94008434	0.8162	71417555	0.6201
