# Supplementary material for: Integrative bioinformatics analysis characterizing the role of EDC3 in mRNA decay and its association to intellectual disability
Source: BMC Med Genomics. 2018 Apr 23;11:41. doi: 10.1186/s12920-018-0358-6 (PMC5914069; doi:10.1186/s12920-018-0358-6)
Supplement: Supplementary file 9 — Table S6 Number of expressed genes in SKNBE transcriptome data according to biotype. Overview of gene biotypes in Ensembl’s annotation file, number of expressed genes for each biotype, mean length, and length range. (XLSX 9 kb) [file 12920_2018_358_MOESM9_ESM.xlsx]

## Sheet: Sheet1
Biotype	Number of expressed genes	Mean length (bases)	Length range (bases)
protein_coding	12989	5631	66 - 118327
antisense	904	2256	209 - 91667
pseudogene	880	1750	78 - 10957
lincRNA	871	2208	110 - 22767
sense_intronic	202	1179	207 - 5984
processed_transcript	168	4546	459 - 32477
snoRNA	81	130	68 - 330
sense_overlapping	70	2862	403 - 7117
miRNA	44	93	61 - 180
misc_RNA	40	266	89 - 340
snRNA	29	120	60 - 168
rRNA	12	110	92 - 120
polymorphic_pseudogene	10	3212	2004 - 4749
Mt_tRNA	8	69	66 - 72
3prime_overlapping_ncrna	3	2169	1199 - 3402
IG_C_gene	3	1214	1071 - 1461
IG_V_pseudogene	3	216	54 - 301
Mt_rRNA	2	1256	954 - 1559
TR_C_gene	1	974	974 - 974
IG_V_gene	1	434	434 - 434
