# Supplementary material for: Integrative bioinformatics analysis characterizing the role of EDC3 in mRNA decay and its association to intellectual disability
Source: BMC Med Genomics. 2018 Apr 23;11:41. doi: 10.1186/s12920-018-0358-6 (PMC5914069; doi:10.1186/s12920-018-0358-6)
Supplement: Supplementary file 10 — Table S7 Results of differential expression analysis on SKNBE samples. Output of differential expression analysis performed with DESeq2 [23] for the 16,321 genes that passed independent filtering. HGNC symbols could be retrieved via biomaRt package for 14,159 genes. (XLS 2378 kb) [file 12920_2018_358_MOESM10_ESM.xls]

## Sheet: SKNBE_results
Ensembl_gene_ID	baseMean	log2FoldChange	pvalue	padj	HGNC_symbol
ENSG00000198829	1058.5	-1.818	3.87303e-20	6.34286e-17	SUCNR1
ENSG00000112379	911.568	1.85846	4.79513e-20	7.13908e-17	ARFGEF3
ENSG00000179151	1135.79	-1.69644	5.24997e-18	7.16489e-15	EDC3
ENSG00000113721	6174.82	-1.49338	3.61621e-16	3.94818e-13	PDGFRB
ENSG00000151474	1386.09	-1.73769	9.53548e-16	9.76016e-13	FRMD4A
ENSG00000188869	339.929	-1.67886	5.69643e-15	5.48767e-12	TMC3
ENSG00000088367	4255.23	1.12123	5.01887e-13	4.56633e-10	EPB41L1
ENSG00000165802	6210.84	1.12115	7.63749e-13	6.58311e-10	NSMF
ENSG00000105137	346.256	-1.49611	7.25634e-12	5.94186e-09	SYDE1
ENSG00000159248	1257.88	1.19141	2.87497e-11	2.24207e-08	GJD2
ENSG00000236289	597.299	1.25867	3.26847e-11	2.43308e-08	GACAT3
ENSG00000128595	8545.94	1.05108	1.28697e-10	9.16381e-08	CALU
ENSG00000180398	2793.87	1.18848	1.41026e-10	9.62328e-08	MCFD2
ENSG00000251364	623.098	-1.1766	1.53421e-10	1.00503e-07
ENSG00000101187	678.168	-1.12197	2.17574e-10	1.37046e-07	SLCO4A1
ENSG00000087116	438.701	1.66372	4.22176e-10	2.46928e-07	ADAMTS2
ENSG00000106333	11093.1	-1.02008	4.12313e-10	2.46928e-07	PCOLCE
ENSG00000174807	12864.8	-0.994483	1.50663e-09	8.2247e-07	CD248
ENSG00000111077	411.503	-1.23212	1.50505e-09	8.2247e-07	TNS2
ENSG00000250007	74.9775	1.63715	1.89345e-09	1.00029e-06
ENSG00000197256	659.146	-1.16125	2.68623e-09	1.3331e-06	KANK2
ENSG00000136167	4976.27	1.23728	2.98322e-09	1.43695e-06	LCP1
ENSG00000259976	737.935	1.05625	3.74313e-09	1.75146e-06	MIR568
ENSG00000147421	3594.11	0.881211	5.46271e-09	2.48508e-06	HMBOX1
ENSG00000135002	3072.25	1.31963	8.44209e-09	3.73665e-06	RFK
ENSG00000116016	6918.8	1.01242	1.08459e-08	4.54931e-06	EPAS1
ENSG00000165169	581.777	1.06746	1.0563e-08	4.54931e-06	DYNLT3
ENSG00000134954	2927.81	-1.03782	1.15327e-08	4.54931e-06	ETS1
ENSG00000140943	3186.49	0.865455	1.1667e-08	4.54931e-06	MBTPS1
ENSG00000089327	78.1305	-1.43169	1.13363e-08	4.54931e-06	FXYD5
ENSG00000118257	2874.26	-1.01456	1.90824e-08	7.25815e-06	NRP2
ENSG00000213445	354.402	-1.03479	1.95004e-08	7.25815e-06	SIPA1
ENSG00000137142	690.378	0.92517	2.54733e-08	9.27059e-06	IGFBPL1
ENSG00000163618	2548.36	1.18292	3.04198e-08	1.08257e-05	CADPS
ENSG00000170927	164.654	1.29657	3.10685e-08	1.08257e-05	PKHD1
ENSG00000177464	173.335	-1.29697	3.68264e-08	1.25647e-05	GPR4
ENSG00000003147	2490.07	0.983884	4.34107e-08	1.42187e-05	ICA1
ENSG00000204936	269.469	1.29385	4.27338e-08	1.42187e-05	CD177
ENSG00000112305	2044.16	0.901818	5.27805e-08	1.69487e-05	SMAP1
ENSG00000123643	1439.87	0.981472	5.7662e-08	1.81602e-05	SLC36A1
ENSG00000019549	800.762	-0.952379	6.11459e-08	1.88941e-05	SNAI2
ENSG00000176769	79.8745	1.54106	6.50497e-08	1.97281e-05	TCERG1L
ENSG00000134899	459.775	1.00926	6.92657e-08	2.06248e-05	ERCC5
ENSG00000173726	6750.69	0.917936	7.24328e-08	2.11827e-05	TOMM20
ENSG00000100604	23381.9	1.0043	7.45756e-08	2.14268e-05	CHGA
ENSG00000129038	259.742	-1.17097	7.64982e-08	2.16002e-05	LOXL1
ENSG00000180769	466.467	-0.910482	8.38863e-08	2.32848e-05	WDFY3-AS2
ENSG00000163254	171.801	-1.26037	1.0233e-07	2.79309e-05	CRYGC
ENSG00000168621	1134.95	-1.18871	1.21807e-07	3.27023e-05	GDNF
ENSG00000132321	24.7687	-1.58223	1.27931e-07	3.37923e-05	IQCA1
ENSG00000196411	53.904	-1.49407	1.62341e-07	4.22009e-05	EPHB4
ENSG00000100296	4515.32	0.782105	1.93353e-07	4.94771e-05	THOC5
ENSG00000152936	166.178	-1.10525	2.16443e-07	5.45337e-05	LMNTD1
ENSG00000121966	204.632	-1.4169	2.35322e-07	5.83919e-05	CXCR4
ENSG00000054793	1556.62	0.876146	2.76819e-07	6.76637e-05	ATP9A
ENSG00000157445	1869.69	1.09537	3.15517e-07	7.59885e-05	CACNA2D3
ENSG00000175426	86.7787	-1.28609	4.03436e-07	9.57547e-05	PCSK1
ENSG00000150347	2544.26	-0.873791	4.23888e-07	9.91717e-05	ARID5B
ENSG00000163412	997.196	0.896382	4.49466e-07	0.000103675	EIF4E3
ENSG00000249915	1109.23	0.782165	5.07261e-07	0.000115381	PDCD6
ENSG00000108798	41.1808	-1.43321	5.22959e-07	0.000117322	ABI3
ENSG00000075785	21778.5	0.774991	5.7012e-07	0.000126174	RAB7A
ENSG00000235655	1446.23	1.02106	5.87726e-07	0.000128336	H3F3AP4
ENSG00000065559	1460.36	1.09207	6.1229e-07	0.00013194	MAP2K4
ENSG00000181773	110.057	-1.11909	7.5175e-07	0.000159888	GPR3
ENSG00000100433	735.176	1.01339	1.34955e-06	0.000283353	KCNK10
ENSG00000141753	4010.32	-1.13796	1.41871e-06	0.000294105	IGFBP4
ENSG00000106991	272.734	-0.95376	1.50687e-06	0.000308475	ENG
ENSG00000143476	2234.12	-0.923558	1.57816e-06	0.000319081	DTL
ENSG00000268658	36.8397	1.42409	1.66376e-06	0.000332285	LINC00664
ENSG00000145919	1735.97	0.799303	1.98216e-06	0.000391106	BOD1
ENSG00000183160	885.843	-1.01918	2.03559e-06	0.000396867	TMEM119
ENSG00000169762	342.102	0.978643	2.33511e-06	0.000444675	TAPT1
ENSG00000178695	1689.69	1.02055	2.33065e-06	0.000444675	KCTD12
ENSG00000071127	7055.24	0.894245	2.78173e-06	0.000523637	WDR1
ENSG00000117758	804.554	0.861886	2.82272e-06	0.000525315	STX12
ENSG00000196834	37.8642	-1.40271	2.93197e-06	0.000539516	POTEI
ENSG00000170419	1497.76	0.782308	3.15113e-06	0.000573401	VSTM2A
ENSG00000079819	212.272	-1.12965	3.59954e-06	0.000647798	EPB41L2
ENSG00000047932	2119.52	0.688511	3.7049e-06	0.00065242	GOPC
ENSG00000174498	8512.98	-0.99349	3.68491e-06	0.00065242	IGDCC3
ENSG00000164692	60.7787	-1.38166	4.09308e-06	0.000713111	COL1A2
ENSG00000129245	3224.75	0.68324	4.1594e-06	0.000717036	FXR2
ENSG00000269728	625.088	-0.72735	4.67387e-06	0.000797334
ENSG00000181804	76.1973	-1.17343	4.82025e-06	0.000813828	SLC9A9
ENSG00000135914	1885.22	-1.05185	5.70049e-06	0.000952622	HTR2B
ENSG00000136868	4089.13	0.716304	6.65566e-06	0.00108493	SLC31A1
ENSG00000213024	3943.61	-0.664686	6.69094e-06	0.00108493	NUP62
ENSG00000178343	93.839	-1.23108	7.63783e-06	0.00121196	SHISA3
ENSG00000213654	73.2831	-1.19272	7.6411e-06	0.00121196	GPSM3
ENSG00000099622	5448.28	0.673424	7.69641e-06	0.00121196	CIRBP
ENSG00000261115	5256.46	0.72337	7.8707e-06	0.00122747	TMEM178B
ENSG00000178401	73.4293	-1.06604	7.94481e-06	0.00122747	DNAJC22
ENSG00000114999	8216.33	0.791631	1.12502e-05	0.00172192	TTL
ENSG00000105281	3875.74	-0.682501	1.15029e-05	0.00174429	SLC1A5
ENSG00000141524	800.18	-0.960382	1.2022e-05	0.00180628	TMC6
ENSG00000159147	1153.69	-0.779508	1.22696e-05	0.00182672	DONSON
ENSG00000174827	28.1389	1.30177	1.23966e-05	0.001829	PDZK1
ENSG00000165507	75.6515	-1.23022	1.25469e-05	0.00183465	C10orf10
ENSG00000115414	31212.7	0.919785	1.38799e-05	0.001962	FN1
ENSG00000155849	542.414	0.777893	1.37002e-05	0.001962	ELMO1
ENSG00000147852	765.372	1.00107	1.38971e-05	0.001962	VLDLR
ENSG00000100097	8011.88	-0.885152	1.38204e-05	0.001962	LGALS1
ENSG00000006210	1722.7	-0.811818	1.4227e-05	0.00199141	CX3CL1
ENSG00000166922	3449.58	0.745852	1.44215e-05	0.00199234	SCG5
ENSG00000168140	1146.37	-0.788695	1.44769e-05	0.00199234	VASN
ENSG00000155970	1401.08	0.99345	1.46951e-05	0.00200551	MICU3
ENSG00000182572	5911.48	-0.81755	1.48704e-05	0.00201267
ENSG00000118523	49.0733	-1.25908	1.64897e-05	0.00221354	CTGF
ENSG00000152076	1152.73	-0.764531	1.76821e-05	0.00235431	CCDC74B
ENSG00000076706	621.089	-0.829228	1.88908e-05	0.00249495	MCAM
ENSG00000154783	41.8605	-1.24657	1.94711e-05	0.00255102	FGD5
ENSG00000155729	218.754	0.871242	2.10685e-05	0.00272961	KCTD18
ENSG00000238097	23.2125	-1.27508	2.13342e-05	0.00272961
ENSG00000135503	4364.71	0.630815	2.1202e-05	0.00272961	ACVR1B
ENSG00000166450	7451.5	0.7868	2.15138e-05	0.00273126	PRTG
ENSG00000079337	524.459	-0.800409	2.26763e-05	0.00285669	RAPGEF3
ENSG00000134775	1372.71	0.731988	2.43966e-05	0.00304995	FHOD3
ENSG00000168398	481.67	1.04583	2.47931e-05	0.00307604	BDKRB2
ENSG00000122641	1362.76	-0.944799	2.52463e-05	0.00310872	INHBA
ENSG00000143595	166.331	0.993286	2.6928e-05	0.00327602	AQP10
ENSG00000169047	620.556	-0.85887	2.70051e-05	0.00327602	IRS1
ENSG00000165424	303.219	-1.15047	2.7397e-05	0.00329913	ZCCHC24
ENSG00000259592	392.634	-0.880639	2.85564e-05	0.00341363	PRELID1P4
ENSG00000198558	1938.71	-0.968442	2.93238e-05	0.00347997
ENSG00000153904	3410.61	-0.817353	2.98688e-05	0.00351915	DDAH1
ENSG00000119487	3016.5	0.750646	3.08052e-05	0.00357799	MAPKAP1
ENSG00000078328	26.478	1.24477	3.06373e-05	0.00357799	RBFOX1
ENSG00000166426	3362.32	-0.755183	3.11564e-05	0.0035933	CRABP1
ENSG00000101335	24.5816	-1.2458	3.24e-05	0.00365085	MYL9
ENSG00000126458	151.886	-0.89721	3.25471e-05	0.00365085	RRAS
ENSG00000100297	4051.77	-0.773339	3.20655e-05	0.00365085	MCM5
ENSG00000160179	812.674	0.834568	3.23796e-05	0.00365085	ABCG1
ENSG00000180998	748.948	0.786317	3.38082e-05	0.00376651	GPR137C
ENSG00000129270	110.472	1.10595	3.50473e-05	0.00387818
ENSG00000155980	4545.45	0.662328	3.74549e-05	0.00411677	KIF5A
ENSG00000169131	604.85	0.751171	3.98259e-05	0.00434819	ZNF354A
ENSG00000142627	221.708	-0.944939	4.02267e-05	0.00436287	EPHA2
ENSG00000138080	4824.27	-0.735082	4.43816e-05	0.00475057	EMILIN1
ENSG00000247556	4861.82	0.676254	4.43801e-05	0.00475057	OIP5-AS1
ENSG00000113369	2203.4	0.765608	4.63887e-05	0.00493317	ARRDC3
ENSG00000176641	325.08	0.882399	4.71084e-05	0.00497738	RNF152
ENSG00000147912	875.773	0.699175	4.76703e-05	0.00500447	FBXO10
ENSG00000187608	71.8927	-1.12612	4.91521e-05	0.00512716	ISG15
ENSG00000113319	102.982	1.14884	4.98465e-05	0.00513419	RASGRF2
ENSG00000170456	3203.46	0.59003	4.96527e-05	0.00513419	DENND5B
ENSG00000100092	1781.13	-0.708815	5.03943e-05	0.00515817	SH3BP1
ENSG00000113555	166.005	-1.07751	5.10569e-05	0.00519353	PCDH12
ENSG00000182700	153.708	0.858035	5.16719e-05	0.00522365	IGIP
ENSG00000041982	60.6049	-1.19813	5.41482e-05	0.0054404	TNC
ENSG00000205959	18.8483	1.21011	5.54648e-05	0.0055387
ENSG00000152953	57.624	1.09813	5.66453e-05	0.00561916	STK32B
ENSG00000089091	213.105	0.808735	5.69567e-05	0.00561916	DZANK1
ENSG00000167861	1398.8	0.774235	5.80481e-05	0.00569253	HID1
ENSG00000072133	1104.42	0.735138	5.98002e-05	0.00582945	RPS6KA6
ENSG00000160957	620.348	-0.937214	6.23299e-05	0.0060401	RECQL4
ENSG00000082482	86.3804	-1.12948	6.45707e-05	0.00622044	KCNK2
ENSG00000166394	294.374	-0.789983	6.54252e-05	0.0062659	CYB5R2
ENSG00000148572	368.187	0.779631	6.73959e-05	0.00641711	NRBF2
ENSG00000185127	1717.15	0.699317	6.86593e-05	0.00649962	C6orf120
ENSG00000119139	2130.1	-0.7303	6.90905e-05	0.00650284	TJP2
ENSG00000146263	1253.75	-0.650291	7.19787e-05	0.00672398	MMS22L
ENSG00000180448	61.5541	-1.17204	7.22612e-05	0.00672398	ARHGAP45
ENSG00000196532	6409.44	-0.981292	7.86784e-05	0.00727455
ENSG00000090905	14122.6	0.573326	7.90664e-05	0.00727455	TNRC6A
ENSG00000197061	1237.04	-0.771122	8.28319e-05	0.00757842	HIST1H4C
ENSG00000022567	765.909	0.722919	8.37575e-05	0.00762054	SLC45A4
ENSG00000180875	52.792	1.04445	8.76258e-05	0.00792844	GREM2
ENSG00000182013	890.796	0.660144	8.82436e-05	0.00794047	PNMAL1
ENSG00000089169	4388.45	0.904742	8.95861e-05	0.00801723	RPH3A
ENSG00000112559	139.703	-1.02764	9.33094e-05	0.00830504	MDFI
ENSG00000167771	1727.4	-0.716151	9.49004e-05	0.00835733	RCOR2
ENSG00000105058	2459.8	0.602922	9.49175e-05	0.00835733	FAM32A
ENSG00000086717	464.737	-0.695461	9.87774e-05	0.00860461	PPEF1
ENSG00000188997	548.541	0.679063	9.88699e-05	0.00860461	KCTD21
ENSG00000255414	36.3521	-1.08374	9.93022e-05	0.00860461
ENSG00000112576	1109.68	0.797347	0.000101256	0.00872777	CCND3
ENSG00000198157	1075.1	-0.874471	0.000104939	0.0089978	HMGN5
ENSG00000066382	147.44	-0.952234	0.000106072	0.00904761	MPPED2
ENSG00000113722	17.9321	-1.15721	0.00010903	0.00925176	CDX1
ENSG00000139144	38.1166	-1.14144	0.000109596	0.00925184	PIK3C2G
ENSG00000141068	1219.52	0.811078	0.000111927	0.00940014	KSR1
ENSG00000041353	931.998	0.758527	0.000113367	0.00947249	RAB27B
ENSG00000197140	75.5382	1.03984	0.000114087	0.00948424	ADAM32
ENSG00000187902	90.4383	-1.01486	0.000116555	0.00964048	SHISA7
ENSG00000146278	3286.11	0.784183	0.00012044	0.00986222	PNRC1
ENSG00000051620	4973.26	0.692317	0.000122135	0.00995127	HEBP2
ENSG00000204791	52.2782	-1.07886	0.000122894	0.00996351	SMPD5
ENSG00000001617	214.91	-0.989318	0.00012557	0.0100807	SEMA3F
ENSG00000140450	361.547	0.898822	0.000125546	0.0100807	ARRDC4
ENSG00000175970	1045.25	0.751461	0.000128557	0.0102203	UNC119B
ENSG00000183098	1403.02	-0.657854	0.000128221	0.0102203	GPC6
ENSG00000130958	792.859	0.838873	0.000131302	0.0103381	SLC35D2
ENSG00000065328	1445.04	-0.834655	0.000130722	0.0103381	MCM10
ENSG00000157087	304.688	0.937977	0.0001337	0.0104267	ATP2B2
ENSG00000026652	1489.37	0.705476	0.000133455	0.0104267	AGPAT4
ENSG00000126803	221.66	-1.01069	0.000135277	0.0104543	HSPA2
ENSG00000159640	5513.86	0.948323	0.000135331	0.0104543	ACE
ENSG00000166046	113.51	1.04029	0.000138677	0.0106625	TCP11L2
ENSG00000261770	222.005	0.815231	0.000139331	0.0106627
ENSG00000140795	49.7724	-1.02458	0.000140489	0.0107013	MYLK3
ENSG00000153714	146.585	1.0743	0.000141592	0.0107354	LURAP1L
ENSG00000125968	774.297	-0.699117	0.000142782	0.0107758	ID1
ENSG00000049541	649.62	-0.671893	0.000146943	0.0110389	RFC2
ENSG00000166257	9591.91	0.781948	0.000147716	0.0110463	SCN3B
ENSG00000188687	44.5803	1.08688	0.000156734	0.0114335	SLC4A5
ENSG00000112312	1048.33	-0.739043	0.000157082	0.0114335	GMNN
ENSG00000166448	1599.74	0.70412	0.000155912	0.0114335	TMEM130
ENSG00000166250	400.508	-0.733292	0.000154448	0.0114335	CLMP
ENSG00000131634	406.735	-0.861512	0.000155276	0.0114335	TMEM204
ENSG00000128408	70.4502	-1.01717	0.000153919	0.0114335	RIBC2
ENSG00000180287	926.534	0.817029	0.000159261	0.0115408	PLD5
ENSG00000018236	10053.6	0.646728	0.000161333	0.0116394	CNTN1
ENSG00000176809	225.16	0.763798	0.00016546	0.0118848	LRRC37A3
ENSG00000168214	4825.96	0.639711	0.00016723	0.0119056	RBPJ
ENSG00000108187	436.876	0.690991	0.00016793	0.0119056	PBLD
ENSG00000166971	318.186	0.70705	0.000167922	0.0119056	AKTIP
ENSG00000015592	1679.6	0.636448	0.000172352	0.0121664	STMN4
ENSG00000255136	44.6279	1.0432	0.000178401	0.0125394
ENSG00000241684	699.87	0.625291	0.000181931	0.0127328	ADAMTS9-AS2
ENSG00000158615	4867.59	-0.58833	0.000189748	0.0131674	PPP1R15B
ENSG00000163520	37.6993	-1.1203	0.000189207	0.0131674	FBLN2
ENSG00000126821	308.996	-0.849174	0.000190977	0.0131967	SGPP1
ENSG00000102393	429.306	-0.719898	0.000192788	0.0132659	GLA
ENSG00000167747	1217.16	-0.697122	0.000194733	0.0133437	C19orf48
ENSG00000106351	511.552	-0.735686	0.000211621	0.0144405	AGFG2
ENSG00000185614	209.059	-0.829451	0.000213106	0.0144617	FAM212A
ENSG00000176018	706.781	0.628646	0.000220719	0.0148754	LYSMD3
ENSG00000177182	960.785	0.753872	0.000223003	0.0149677	CLVS1
ENSG00000207949	82.7741	-0.921915	0.000228449	0.0152706
ENSG00000166147	272.17	-0.967173	0.000229515	0.0152795	FBN1
ENSG00000094804	1196.81	-0.788602	0.000231572	0.0153541	CDC6
ENSG00000184260	1786.31	-0.710536	0.000233421	0.0154143	HIST2H2AC
ENSG00000136068	25194.5	0.675293	0.000242556	0.0157633	FLNB
ENSG00000213694	129.839	-0.891452	0.000241245	0.0157633	S1PR3
ENSG00000168496	1133.11	-0.851984	0.000241772	0.0157633	FEN1
ENSG00000127564	1206.94	-0.860757	0.000240598	0.0157633	PKMYT1
ENSG00000024526	1183.26	-0.855842	0.000244557	0.0157948	DEPDC1
ENSG00000168546	635.356	0.923359	0.00024497	0.0157948	GFRA2
ENSG00000178718	303.203	-0.824144	0.000254377	0.016337	RPP25
ENSG00000158747	957.633	-0.729623	0.000259802	0.0166202	NBL1
ENSG00000125355	266.665	-0.854499	0.000271532	0.0172631	TMEM255A
ENSG00000133863	691.667	-0.831796	0.0002727	0.0172631	TEX15
ENSG00000187134	229.124	0.870775	0.000273013	0.0172631	AKR1C1
ENSG00000100626	395.575	-0.846311	0.000283235	0.0178405	GALNT16
ENSG00000248152	285.153	-0.770558	0.00029504	0.0183721
ENSG00000139697	5671.83	0.55637	0.000293356	0.0183721	SBNO1
ENSG00000133313	806.18	0.609153	0.000294419	0.0183721	CNDP2
ENSG00000186472	9321.12	0.697403	0.000304798	0.0189079	PCLO
ENSG00000184838	106.396	1.04308	0.000308717	0.0189187	PRR16
ENSG00000055163	1589.87	0.561198	0.000309594	0.0189187	CYFIP2
ENSG00000057294	152.793	0.903543	0.000307071	0.0189187	PKP2
ENSG00000008283	10918.9	0.864471	0.000309183	0.0189187	CYB561
ENSG00000119986	64.0941	-0.944732	0.000310858	0.0189254	AVPI1
ENSG00000172264	49.2053	1.01102	0.00031268	0.0189658	MACROD2
ENSG00000197442	417.169	0.646775	0.000316178	0.0191072	MAP3K5
ENSG00000135913	1332.95	-0.576851	0.000321647	0.0193662	USP37
ENSG00000172638	1250.19	-0.67443	0.000324208	0.0194489	EFEMP2
ENSG00000146276	48.2545	-1.07744	0.000330742	0.0197183	GABRR1
ENSG00000106868	1316.97	0.671649	0.000331107	0.0197183	SUSD1
ENSG00000105856	1026.43	0.602154	0.000334935	0.019874	HBP1
ENSG00000178966	387.777	-0.823078	0.000337606	0.0198884	RMI1
ENSG00000100979	2601.7	0.67781	0.000336684	0.0198884	PLTP
ENSG00000168453	1170.47	-0.731523	0.000345873	0.0203024	HR
ENSG00000051596	886.915	-0.682305	0.000352584	0.0204761	THOC3
ENSG00000197558	254.634	0.977621	0.000351996	0.0204761	SSPO
ENSG00000260807	155.008	-0.900085	0.000351982	0.0204761
ENSG00000130829	54.0555	-1.04148	0.000354262	0.0205009	DUSP9
ENSG00000183023	569.629	-0.778564	0.000357532	0.0205555	SLC8A1
ENSG00000256018	2509.56	-0.847151	0.000357716	0.0205555
ENSG00000101017	45.2906	-0.953542	0.000363715	0.0208272	CD40
ENSG00000171848	7836.46	-0.791347	0.000373649	0.0211739	RRM2
ENSG00000180818	1823.61	-0.823268	0.000373	0.0211739	HOXC10
ENSG00000125733	319.719	-0.764281	0.000371662	0.0211739	TRIP10
ENSG00000183580	2246.97	-0.652925	0.000390037	0.0219506	FBXL7
ENSG00000109099	472.295	0.84828	0.000389819	0.0219506	PMP22
ENSG00000092853	1546.54	-0.815821	0.000392874	0.0220346	CLSPN
ENSG00000117122	129.837	-1.0014	0.000394508	0.0220507	MFAP2
ENSG00000185818	710.648	0.694675	0.000398917	0.0220687	NAT8L
ENSG00000065923	68.2927	0.909518	0.000399755	0.0220687	SLC9A7
ENSG00000167513	1586.39	-0.811008	0.000400221	0.0220687	CDT1
ENSG00000239704	67.0672	0.94412	0.000398443	0.0220687	CDRT4
ENSG00000120708	64.4617	-0.976665	0.000404502	0.02223	TGFBI
ENSG00000113578	95.745	0.814497	0.000407834	0.0223328	FGF1
ENSG00000129195	537.375	-0.808355	0.000409101	0.0223328	FAM64A
ENSG00000136895	1550.23	0.622368	0.000419492	0.022824	GARNL3
ENSG00000196139	484.771	0.628641	0.000430863	0.0233651	AKR1C3
ENSG00000149636	522.599	-0.73683	0.000438492	0.0237003	DSN1
ENSG00000133401	885.539	0.678762	0.00044122	0.0237693	PDZD2
ENSG00000185728	5589.64	0.538395	0.000446629	0.0239818	YTHDF3
ENSG00000173011	1335.82	0.719319	0.000448347	0.0239954	TADA2B
ENSG00000184357	11361.8	-0.770602	0.000454336	0.0242367	HIST1H1B
ENSG00000198959	1244.61	-0.809041	0.000456433	0.0242695	TGM2
ENSG00000137563	1483.69	-0.707114	0.000476658	0.025111	GGH
ENSG00000122863	997.325	-0.672909	0.000476859	0.025111	CHST3
ENSG00000123374	780.238	-0.802297	0.000476035	0.025111	CDK2
ENSG00000103528	419.251	0.675055	0.000482019	0.0253014	SYT17
ENSG00000270210	42.8203	1.03595	0.000492603	0.0255296
ENSG00000119632	791.162	0.647321	0.000487973	0.0255296	IFI27L2
ENSG00000034063	2862.67	-0.864848	0.000489557	0.0255296
ENSG00000105204	1473.21	0.606298	0.00049184	0.0255296	DYRK1B
ENSG00000172349	19.7239	-1.04502	0.000498397	0.0257484	IL16
ENSG00000150540	18.0214	-1.04335	0.000503762	0.0259226	HNMT
ENSG00000050438	5721.93	0.556887	0.000506303	0.0259226	SLC4A8
ENSG00000109072	270.549	0.679988	0.000506516	0.0259226	VTN
ENSG00000251129	69.3653	-0.970839	0.000512542	0.0261492
ENSG00000116704	568.609	0.688081	0.000520574	0.0262976	SLC35D1
ENSG00000135828	655.903	0.625576	0.000520605	0.0262976	RNASEL
ENSG00000203760	289.745	-0.764576	0.000521873	0.0262976	CENPW
ENSG00000182934	5224.22	0.711921	0.000517804	0.0262976	SRPRA
ENSG00000130707	7596.56	-0.542232	0.000527141	0.0263488	ASS1
ENSG00000186615	143.562	0.761195	0.000527716	0.0263488	KTN1-AS1
ENSG00000123154	394.229	0.655391	0.000527625	0.0263488	WDR83
ENSG00000154727	854.141	0.569131	0.000541069	0.0269334	GABPA
ENSG00000166508	5918.67	-0.611766	0.000551132	0.0273512	MCM7
ENSG00000008196	20778.5	0.638531	0.000553774	0.0273993	TFAP2B
ENSG00000135842	63.3433	0.999898	0.000558157	0.0274833	FAM129A
ENSG00000113966	3120.51	0.678496	0.000558828	0.0274833	ARL6
ENSG00000133083	6997.9	0.57088	0.000567618	0.0277489	DCLK1
ENSG00000100100	573.846	0.679427	0.000566742	0.0277489	PIK3IP1
ENSG00000072135	1567.01	-0.855602	0.000570223	0.0277933	PTPN18
ENSG00000261504	285.055	-0.667978	0.000588245	0.028418
ENSG00000172613	771.567	-0.793556	0.000586821	0.028418	RAD9A
ENSG00000089558	1035.35	-0.638132	0.000586838	0.028418	KCNH4
ENSG00000021762	545.716	-0.63613	0.0005935	0.0285037	OSBPL5
ENSG00000087303	518.908	-0.825786	0.000592258	0.0285037	NID2
ENSG00000124575	3237.77	-0.810478	0.000599684	0.0287165	HIST1H1D
ENSG00000115363	22.8866	-1.02894	0.000603553	0.0288175	EVA1A
ENSG00000263317	37.1822	-0.988855	0.000617088	0.0292929
ENSG00000079689	60.9641	-0.983606	0.000621788	0.0293139	SCGN
ENSG00000167995	287.669	0.768215	0.000620336	0.0293139	BEST1
ENSG00000105270	11471.3	0.681229	0.000622901	0.0293139	CLIP3
ENSG00000169992	1089.17	-0.718459	0.000629596	0.0295441	NLGN2
ENSG00000237435	178.609	0.98136	0.000634287	0.0296773
ENSG00000253701	21.4961	1.02394	0.000636058	0.0296773
ENSG00000184384	3819.42	-0.677665	0.000644619	0.0299913	MAML2
ENSG00000196747	779.343	-0.83373	0.000650476	0.0300931	HIST1H2AI
ENSG00000151229	208.554	-0.778768	0.000650482	0.0300931	SLC2A13
ENSG00000132692	178.758	-0.866747	0.000652477	0.0301003	BCAN
ENSG00000197903	14001.1	-0.773268	0.000654988	0.0301313	HIST1H2BK
ENSG00000143570	1683.66	-0.714427	0.000658366	0.0302019	SLC39A1
ENSG00000197885	293.407	0.636466	0.000664288	0.0303037	NKIRAS1
ENSG00000260439	20.4439	-1.02196	0.000663652	0.0303037	LMF1-AS1
ENSG00000122952	953.627	-0.704182	0.000685634	0.0311906	ZWINT
ENSG00000101438	46.1515	1.01841	0.000692209	0.0314025	SLC32A1
ENSG00000072840	1630.35	0.788799	0.000694236	0.0314075	EVC
ENSG00000154678	503.034	0.829322	0.000709498	0.0320095	PDE1C
ENSG00000127418	31.5549	-0.984143	0.00073339	0.0327268	FGFRL1
ENSG00000110628	44.0644	0.919641	0.000729607	0.0327268	SLC22A18
ENSG00000143375	557.617	-0.879866	0.000741476	0.0328193	CGN
ENSG00000163040	583.147	-0.6171	0.000737642	0.0328193	CCDC74A
ENSG00000111799	205.615	-1.00901	0.000741005	0.0328193	COL12A1
ENSG00000169418	461.812	-0.843622	0.000746727	0.0329237	NPR1
ENSG00000179104	3534.64	-0.604829	0.000747855	0.0329237	TMTC2
ENSG00000146856	91.3851	-0.792571	0.000768249	0.0335774	AGBL3
ENSG00000181444	585.218	0.868888	0.00076828	0.0335774	ZNF467
ENSG00000108984	335.767	-0.612108	0.000768853	0.0335774	MAP2K6
ENSG00000174442	1617.44	-0.535188	0.000785398	0.0342087	ZWILCH
ENSG00000204837	41.6653	0.98135	0.000801624	0.0346222	FGF7P3
ENSG00000137713	1145.92	0.632431	0.000797727	0.0346222	PPP2R1B
ENSG00000100441	1107.7	0.605421	0.000803347	0.0346222	KHNYN
ENSG00000242889	28.5666	0.979506	0.000822495	0.0353543	RN7SL449P
ENSG00000109475	9135.91	0.689019	0.000836174	0.0357449	RPL34
ENSG00000197444	2556.22	0.617152	0.000838576	0.0357449	OGDHL
ENSG00000137642	3542.05	0.638788	0.000840311	0.0357449	SORL1
ENSG00000239014	59.4691	0.969059	0.000836183	0.0357449	SNORD108
ENSG00000168675	146.179	0.847382	0.000856515	0.0363397	LDLRAD4
ENSG00000156639	5695.57	0.592344	0.000862549	0.0365012	ZFAND3
ENSG00000140534	1701.18	-0.763265	0.000867031	0.0365022	TICRR
ENSG00000011028	1822.2	-0.714998	0.000866361	0.0365022	MRC2
ENSG00000171044	472.917	0.700986	0.000870733	0.0365641	XKR6
ENSG00000198791	6042.55	0.496382	0.00088079	0.0368918	CNOT7
ENSG00000172752	57.167	0.958201	0.000900251	0.0376107	COL6A5
ENSG00000147251	2779.98	-0.690249	0.000906152	0.0377524	DOCK11
ENSG00000198805	1026.8	-0.686527	0.000908252	0.0377524	PNP
ENSG00000116062	1473.52	-0.600238	0.000931617	0.0384558	MSH6
ENSG00000163673	24.6613	0.983989	0.000932218	0.0384558	DCLK3
ENSG00000099256	690.032	-0.616956	0.000929682	0.0384558	PRTFDC1
ENSG00000014138	975.867	-0.74042	0.00093924	0.0386481	POLA2
ENSG00000111879	378.905	0.645125	0.000943555	0.0387283	FAM184A
ENSG00000182628	4228.24	-0.636575	0.000948081	0.0388168	SKA2
ENSG00000164733	68786	0.549695	0.000952049	0.0388821	CTSB
ENSG00000100994	2448.11	0.505344	0.000963152	0.0392377	PYGB
ENSG00000185658	3442.15	0.52613	0.000968322	0.0393504	BRWD1
ENSG00000164031	1143.87	0.569598	0.000970782	0.0393527	DNAJB14
ENSG00000072274	5305.04	-0.553228	0.000975358	0.0394406	TFRC
ENSG00000165304	1100.59	-0.763639	0.000981589	0.0394975	MELK
ENSG00000134574	118.115	-0.711283	0.000979385	0.0394975	DDB2
ENSG00000153558	91.5219	0.815305	0.000994271	0.0397368	FBXL2
ENSG00000038427	18545.3	-0.701807	0.000994815	0.0397368	VCAN
ENSG00000154319	5136.56	0.649425	0.000994327	0.0397368	FAM167A
ENSG00000051341	1066.87	-0.693075	0.00100089	0.0398824	POLQ
ENSG00000164542	589.914	0.579108	0.00101991	0.0405415	KIAA0895
ENSG00000138814	6877.84	0.588667	0.00102285	0.0405598	PPP3CA
ENSG00000169504	5709.78	-0.536048	0.00103066	0.040771	CLIC4
ENSG00000182648	31.8504	0.957509	0.00103369	0.0407923	LINC01006
ENSG00000050165	843.214	0.651718	0.00104379	0.0410917	DKK3
ENSG00000112343	245.39	-0.91337	0.00105393	0.0410956	TRIM38
ENSG00000254266	114.25	-0.866456	0.00104953	0.0410956	PKIA-AS1
ENSG00000108406	1725.3	0.623008	0.00105154	0.0410956	DHX40
ENSG00000186951	612.703	0.649692	0.00104959	0.0410956	PPARA
ENSG00000004399	1929.2	-0.68401	0.00106021	0.0412423	PLXND1
ENSG00000237505	17.6866	0.981202	0.00106962	0.0415098	PKN2-AS1
ENSG00000155792	2573.02	0.648473	0.0010765	0.0416782	DEPTOR
ENSG00000022976	260.898	0.704375	0.0010824	0.0417094	ZNF839
ENSG00000127561	139.986	0.713107	0.00108192	0.0417094	SYNGR3
ENSG00000200613	66.947	0.937305	0.00108883	0.0418584	RNA5SP349
ENSG00000143384	7641.93	0.474433	0.00110497	0.0422113	MCL1
ENSG00000133019	1508.88	0.709097	0.00110574	0.0422113	CHRM3
ENSG00000099889	3457.11	0.582629	0.00110271	0.0422113	ARVCF
ENSG00000165490	1454.93	-0.754877	0.00112333	0.0427833	DDIAS
ENSG00000197747	209.065	-0.775669	0.00112756	0.0427969	S100A10
ENSG00000113810	10733.6	-0.582737	0.00112954	0.0427969	SMC4
ENSG00000091651	1959.59	-0.627398	0.00113153	0.0427969	ORC6
ENSG00000268575	321.33	0.619574	0.00114514	0.0430307
ENSG00000136842	27662.6	0.707988	0.00114559	0.0430307	TMOD1
ENSG00000182175	436.615	0.77834	0.00114164	0.0430307	RGMA
ENSG00000198912	300.353	-0.622565	0.00114904	0.0430613	C1orf174
ENSG00000172318	139.546	0.709926	0.00115705	0.0432625	B3GALT1
ENSG00000196459	357.327	0.572415	0.00116312	0.0433904	TRAPPC2
ENSG00000135597	2948.57	0.581816	0.0011751	0.0437376	REPS1
ENSG00000215105	270.348	0.672676	0.00121353	0.0450657	TTC3P1
ENSG00000167900	609.659	-0.807205	0.00121912	0.045171	TK1
ENSG00000183873	791.404	-0.557372	0.00123963	0.045724	SCN5A
ENSG00000105810	15146	-0.568887	0.00123732	0.045724	CDK6
ENSG00000198366	1057.22	-0.698709	0.00124603	0.0458568
ENSG00000171617	4517.74	-0.725753	0.00126214	0.0463453	ENC1
ENSG00000136828	367.377	0.769599	0.00126973	0.0463838	RALGPS1
ENSG00000148737	14844.8	-0.522877	0.001276	0.0463838	TCF7L2
ENSG00000189057	522.752	-0.782048	0.00127589	0.0463838	FAM111B
ENSG00000060709	8056.68	0.512682	0.00127735	0.0463838	RIMBP2
ENSG00000100714	4330.85	-0.519863	0.00127413	0.0463838	MTHFD1
ENSG00000168874	15.8246	-0.957678	0.00129403	0.046827	ATOH8
ENSG00000138821	149.861	-0.733173	0.00129962	0.046827	SLC39A8
ENSG00000124693	5389.25	-0.723111	0.00130099	0.046827
ENSG00000197459	3211.86	-0.731424	0.00130038	0.046827
ENSG00000164683	6509.19	-0.495557	0.00131741	0.0472104	HEY1
ENSG00000196814	1920.92	0.562072	0.00131468	0.0472104	MVB12B
ENSG00000237125	10688.7	0.484635	0.00132056	0.04722	HAND2-AS1
ENSG00000204262	248.07	-0.857827	0.00132424	0.0472486	COL5A2
ENSG00000144583	7910.33	0.707546	0.00134275	0.0478048	MARCH4
ENSG00000174100	875.471	0.581944	0.00135745	0.0482234
ENSG00000100479	426.224	-0.743066	0.00136912	0.0485328	POLE2
ENSG00000150867	3901.74	0.599229	0.0013742	0.0486077	PIP4K2A
ENSG00000048405	2155.18	0.527438	0.00139648	0.0492102	ZNF800
ENSG00000100065	207.936	-0.735607	0.00139725	0.0492102	CARD10
ENSG00000259366	213.585	0.700001	0.0014142	0.0497003
ENSG00000160051	229.701	-0.651664	0.00142187	0.0498629	IQCC
ENSG00000208024	309.514	-0.787201	0.0014374	0.0501291	MIR199A2
ENSG00000112186	19.1998	0.9541	0.00143864	0.0501291	CAP2
ENSG00000151287	202.316	-0.707736	0.00143411	0.0501291	TEX30
ENSG00000249242	231.619	0.702798	0.00144491	0.0502405	TMEM150C
ENSG00000169188	704.372	-0.592282	0.00146052	0.0503481	APEX2
ENSG00000104738	5137.08	-0.611096	0.00146337	0.0503481	MCM4
ENSG00000110104	1764.11	-0.503187	0.00145198	0.0503481	CCDC86
ENSG00000172819	600.273	-0.641978	0.00146316	0.0503481	RARG
ENSG00000130816	11749.8	-0.549028	0.00146186	0.0503481	DNMT1
ENSG00000248498	162.12	0.74113	0.00146814	0.050406	ASNSP1
ENSG00000153310	2218.91	0.529886	0.00147503	0.0505367	FAM49B
ENSG00000040531	313.752	0.594231	0.00148437	0.0507507	CTNS
ENSG00000172339	174.395	0.789751	0.00149175	0.0508967	ALG14
ENSG00000144460	89.3075	-0.801177	0.00151545	0.0515979	NYAP2
ENSG00000178150	111.935	-0.754815	0.00152546	0.0517556	ZNF114
ENSG00000100410	651.115	-0.67043	0.00152641	0.0517556	PHF5A
ENSG00000250159	206.521	-0.610193	0.00153471	0.0519295
ENSG00000011332	1404.97	-0.685765	0.00154936	0.0523173	DPF1
ENSG00000151025	1043.27	0.773902	0.00157304	0.0530074	GPR158
ENSG00000168062	82.8599	-0.881731	0.00157981	0.0531263	BATF2
ENSG00000144550	145.11	0.793772	0.00159145	0.0534083	CPNE9
ENSG00000170271	1034.73	0.601285	0.00159889	0.0534388	FAXDC2
ENSG00000125772	842.132	0.593936	0.0015957	0.0534388	GPCPD1
ENSG00000144791	508.08	-0.522592	0.00160568	0.0534531	LIMD1
ENSG00000141140	2320.05	-0.600079	0.00160584	0.0534531
ENSG00000154229	6168.82	-0.735097	0.00161576	0.053674	PRKCA
ENSG00000117318	1707.41	-0.479199	0.00161918	0.0536786	ID3
ENSG00000143324	13320.4	-0.520922	0.00166116	0.0548484	XPR1
ENSG00000023287	5954.73	0.51763	0.00166051	0.0548484	RB1CC1
ENSG00000104722	133060	-0.565937	0.00166554	0.0548825	NEFM
ENSG00000188818	381.792	0.78287	0.00167969	0.0550814	ZDHHC11
ENSG00000182621	3720.18	0.647624	0.00168016	0.0550814	PLCB1
ENSG00000154639	3524.08	0.513928	0.00168167	0.0550814	CXADR
ENSG00000163328	311.949	0.773203	0.00169659	0.0552708	GPR155
ENSG00000135919	813.546	0.765732	0.00170095	0.0552708	SERPINE2
ENSG00000151715	552.073	0.942277	0.00169506	0.0552708	TMEM45B
ENSG00000075131	548.615	-0.677079	0.00169888	0.0552708	TIPIN
ENSG00000076003	1338.69	-0.638842	0.00173085	0.0557259	MCM6
ENSG00000168779	2195.95	0.773751	0.00171952	0.0557259	SHOX2
ENSG00000240498	43.8087	-0.850705	0.00173066	0.0557259	CDKN2B-AS1
ENSG00000110888	1048.92	0.497319	0.00173197	0.0557259	CAPRIN2
ENSG00000180440	20.5288	0.939855	0.00172657	0.0557259	SERTM1
ENSG00000118407	62.7009	-0.896225	0.00175084	0.0561126	FILIP1
ENSG00000104472	937.096	-0.585298	0.00175041	0.0561126	CHRAC1
ENSG00000185480	643.065	-0.621707	0.00175607	0.0561702	PARPBP
ENSG00000144354	677.235	-0.728668	0.0017928	0.057122	CDCA7
ENSG00000119138	674.565	0.672704	0.00179209	0.057122	KLF9
ENSG00000164187	2720.2	0.588222	0.00180469	0.0572778	LMBRD2
ENSG00000100162	316.585	-0.72004	0.0018042	0.0572778	CENPM
ENSG00000188070	2163.19	0.573739	0.00184229	0.0583582	C11orf95
ENSG00000112118	4925.27	-0.551307	0.00185334	0.0585948	MCM3
ENSG00000149131	1611.71	-0.549136	0.00188365	0.0592101	SERPING1
ENSG00000076248	2094.25	-0.749283	0.0018829	0.0592101	UNG
ENSG00000159713	851.04	-0.547537	0.00187805	0.0592101	TPPP3
ENSG00000172336	1355.67	-0.534372	0.00189232	0.0593688	POP7
ENSG00000143369	200.063	-0.720566	0.00190264	0.0594865	ECM1
ENSG00000220205	780.5	0.533702	0.00190334	0.0594865	VAMP2
ENSG00000133302	517.457	-0.581069	0.00191293	0.0596726	SLF1
ENSG00000143537	681.282	-0.627388	0.00194634	0.0604841	ADAM15
ENSG00000214021	517.041	0.539809	0.00194471	0.0604841	TTLL3
ENSG00000170537	260.745	0.712166	0.00195185	0.0605406	TMC7
ENSG00000269899	118.021	0.825304	0.00195818	0.0606222
ENSG00000121579	4400.65	-0.513484	0.00196269	0.0606455	NAA50
ENSG00000165300	417.956	-0.737253	0.00196634	0.0606455	SLITRK5
ENSG00000137801	967.54	-0.928027	0.00198892	0.0612264	THBS1
ENSG00000134698	724.534	0.575535	0.0020065	0.0616519	AGO4
ENSG00000139737	701.91	0.561438	0.00202195	0.0620102	SLAIN1
ENSG00000117707	6865.89	0.528779	0.00203759	0.0622569	PROX1
ENSG00000136848	3871.78	-0.525267	0.00203687	0.0622569	DAB2IP
ENSG00000177917	283.479	-0.630741	0.00205121	0.0622848	ARL6IP6
ENSG00000039139	67.4526	0.909849	0.00206945	0.0622848	DNAH5
ENSG00000137054	761.974	-0.616289	0.00206079	0.0622848	POLR1E
ENSG00000107282	3327.94	0.60105	0.0020662	0.0622848	APBA1
ENSG00000099869	986.725	-0.60422	0.00207492	0.0622848	IGF2-AS
ENSG00000245498	34.1177	0.923297	0.00207398	0.0622848
ENSG00000149554	2094.73	-0.52025	0.00206332	0.0622848	CHEK1
ENSG00000142528	841.164	-0.507208	0.00206623	0.0622848	ZNF473
ENSG00000142549	2174.69	0.683643	0.00207111	0.0622848	IGLON5
ENSG00000261675	160.738	0.826556	0.00207654	0.0622848
ENSG00000147041	20.5571	0.916819	0.00208817	0.0625191	SYTL5
ENSG00000157933	3131.07	0.468491	0.00211068	0.0629823	SKI
ENSG00000151360	38.74	0.917305	0.00211133	0.0629823	ALLC
ENSG00000151690	1625.04	0.613729	0.00211717	0.0630079	MFSD6
ENSG00000164307	1366.11	0.605729	0.00212011	0.0630079	ERAP1
ENSG00000198937	1118.15	-0.606565	0.00212373	0.0630079	CCDC167
ENSG00000136986	2474.06	0.497136	0.00213191	0.0631361	DERL1
ENSG00000198455	604.237	0.536078	0.00214385	0.0633751	ZXDB
ENSG00000118513	128.616	-0.835726	0.0021565	0.0635196	MYB
ENSG00000112038	1107.11	0.635608	0.00215367	0.0635196	OPRM1
ENSG00000262202	121.882	-0.772631	0.00217258	0.0638786
ENSG00000157005	7188.88	0.711834	0.00218253	0.0639895	SST
ENSG00000140525	2071.93	-0.587234	0.00219605	0.0642228	FANCI
ENSG00000019505	53.1575	-0.913408	0.0022039	0.0643375	SYT13
ENSG00000167112	978.037	0.556921	0.00221212	0.0643478	TRUB2
ENSG00000178999	854.552	-0.701048	0.00220838	0.0643478	AURKB
ENSG00000162062	650.849	-0.594907	0.00222945	0.0647371	C16orf59
ENSG00000244486	929.524	-0.698141	0.0022373	0.0648501	SCARF2
ENSG00000127824	111.093	-0.795268	0.00225155	0.065121	TUBA4A
ENSG00000100220	2202.22	0.484875	0.0022546	0.065121	RTCB
ENSG00000062725	2857.84	0.48107	0.00228922	0.0660044	APPBP2
ENSG00000104447	72.5782	-0.873351	0.00229722	0.0661189	TRPS1
ENSG00000147155	1531.83	-0.558306	0.00230944	0.0663538	EBP
ENSG00000074047	855.091	-0.572722	0.00231602	0.0664265	GLI2
ENSG00000248383	900.964	0.617739	0.00233099	0.0667388	PCDHAC1
ENSG00000100095	1976.68	0.576348	0.00236403	0.0675668	SEZ6L
ENSG00000118200	7990.19	0.537185	0.00238102	0.0675805	CAMSAP2
ENSG00000109851	81.2843	-0.904162	0.00237316	0.0675805	DBX1
ENSG00000109046	2122.98	0.647794	0.00237191	0.0675805	WSB1
ENSG00000099999	159.356	0.645659	0.00237883	0.0675805	RNF215
ENSG00000025770	855.164	-0.535305	0.00238935	0.0676996	NCAPH2
ENSG00000120251	361.191	-0.72964	0.00239859	0.0678439	GRIA2
ENSG00000146670	736.758	-0.727059	0.00241513	0.0680768	CDCA5
ENSG00000129968	788.794	-0.553683	0.00241421	0.0680768	ABHD17A
ENSG00000154153	102.984	0.782602	0.00243431	0.0684995	FAM134B
ENSG00000161940	54.5983	-0.822813	0.0024481	0.0686611	BCL6B
ENSG00000093009	1401.29	-0.697852	0.00244844	0.0686611	CDC45
ENSG00000178105	2516.04	0.467376	0.00248271	0.0695033	DDX10
ENSG00000148053	1412.53	-0.905927	0.00250204	0.069821	NTRK2
ENSG00000223704	19.6776	0.905908	0.00250259	0.069821	LINC01422
ENSG00000188706	2063.65	0.510518	0.0025179	0.0701287	ZDHHC9
ENSG00000151576	838.887	-0.570392	0.00253289	0.0701687	QTRT2
ENSG00000138640	2486.68	0.556969	0.00253648	0.0701687	FAM13A
ENSG00000105880	1436.64	0.605524	0.00253172	0.0701687	DLX5
ENSG00000147813	360.169	-0.578796	0.00252405	0.0701687	NAPRT
ENSG00000162073	1316.5	-0.538923	0.00255417	0.070539	PAQR4
ENSG00000164093	254.622	-0.607025	0.00256102	0.0706091	PITX2
ENSG00000011007	3679.07	0.532112	0.00259929	0.0707129	TCEB3
ENSG00000272091	116.568	0.762831	0.00258895	0.0707129
ENSG00000143499	1443.14	0.456389	0.00259933	0.0707129	SMYD2
ENSG00000145386	2390.84	-0.668935	0.0025799	0.0707129	CCNA2
ENSG00000198961	4056.38	0.451614	0.00257508	0.0707129	PJA2
ENSG00000104691	371.116	0.601783	0.00259172	0.0707129	UBXN8
ENSG00000120694	6099.16	-0.536291	0.0025918	0.0707129	HSPH1
ENSG00000103335	414.331	-0.626994	0.00259896	0.0707129	PIEZO1
ENSG00000136156	26262.4	0.545932	0.00261834	0.0709943	ITM2B
ENSG00000154640	1100.39	-0.520291	0.00261822	0.0709943	BTG3
ENSG00000269988	44.3188	0.85027	0.00262376	0.0710236
ENSG00000162063	3675.33	-0.520414	0.00263365	0.0711737	CCNF
ENSG00000196352	246.119	0.69587	0.00268453	0.0721241	CD55
ENSG00000189045	45.3722	0.844314	0.00268487	0.0721241	ANKDD1B
ENSG00000187837	7413.99	-0.533191	0.00268757	0.0721241	HIST1H1C
ENSG00000130822	28.8121	0.891995	0.00267739	0.0721241	PNCK
ENSG00000173599	779.531	-0.647089	0.00269084	0.0721241	PC
ENSG00000173698	1780.63	0.668797	0.00271312	0.0723659	ADGRG2
ENSG00000186193	2585.37	-0.771135	0.00270561	0.0723659	SAPCD2
ENSG00000141750	408.195	-0.748994	0.0027128	0.0723659	STAC2
ENSG00000225113	87.5439	0.729122	0.00276976	0.073216
ENSG00000204387	1412.57	0.737271	0.00277181	0.073216	C6orf48
ENSG00000104763	3284.53	0.643305	0.00276406	0.073216	ASAH1
ENSG00000005513	73.2255	-0.747669	0.00277049	0.073216	SOX8
ENSG00000132646	2957.79	-0.645269	0.0027687	0.073216	PCNA
ENSG00000062822	1292.68	-0.634558	0.00274984	0.073216	POLD1
ENSG00000126705	1780.43	-0.577444	0.00281001	0.0741056	AHDC1
ENSG00000177692	42.2778	0.847512	0.00285123	0.0750716	DNAJC28
ENSG00000104164	806.826	-0.640431	0.00285702	0.0751035	BLOC1S6
ENSG00000057252	772.019	-0.607863	0.00289147	0.0753462	SOAT1
ENSG00000163743	382.908	0.610736	0.00288863	0.0753462	RCHY1
ENSG00000154997	327.067	0.678658	0.00288391	0.0753462	SEPT14
ENSG00000020181	3251.51	-0.686557	0.00287284	0.0753462	ADGRA2
ENSG00000176927	111.051	-0.780016	0.00287805	0.0753462	EFCAB5
ENSG00000164402	2222.64	0.472573	0.00291082	0.0756675	SEPT8
ENSG00000050628	172.667	0.754584	0.00293996	0.0759428	PTGER3
ENSG00000085662	2544.21	-0.475457	0.00293473	0.0759428	AKR1B1
ENSG00000126822	774.632	-0.600441	0.00293974	0.0759428	PLEKHG3
ENSG00000175155	467.732	0.612988	0.00293373	0.0759428	YPEL2
ENSG00000130021	570.452	-0.598439	0.00294801	0.0760309	PUDP
ENSG00000157625	2746.07	0.553597	0.00296363	0.0762585	TAB3
ENSG00000139734	1901.26	-0.601775	0.00296615	0.0762585	DIAPH3
ENSG00000198374	4452.99	-0.646966	0.00298539	0.0766129
ENSG00000082014	198.376	-0.751241	0.00298929	0.0766129	SMARCD3
ENSG00000102189	2632.19	0.538268	0.00299785	0.0767123	EEA1
ENSG00000106624	1546.07	-0.581862	0.00301104	0.0769294	AEBP1
ENSG00000138376	466.47	-0.612801	0.00302974	0.0770701	BARD1
ENSG00000099290	303.088	0.584753	0.00303066	0.0770701	FAM21A
ENSG00000175906	342.295	0.624808	0.00302508	0.0770701	ARL4D
ENSG00000134668	47.2193	-0.833997	0.0030624	0.0775104	SPOCD1
ENSG00000029639	468.531	0.673569	0.00306691	0.0775104	TFB1M
ENSG00000136982	468.835	-0.678353	0.00305463	0.0775104	DSCC1
ENSG00000119969	2457.76	-0.567232	0.00306637	0.0775104	HELLS
ENSG00000189221	977.804	0.658719	0.00307375	0.0775637	MAOA
ENSG00000184825	2321.83	-0.72869	0.00309381	0.0779074
ENSG00000239306	3341.58	-0.548001	0.00309689	0.0779074	RBM14
ENSG00000170616	5052.67	0.690643	0.00314004	0.0787511
ENSG00000176531	269.41	0.630154	0.00313781	0.0787511	PHLDB3
ENSG00000143507	701.924	0.577989	0.00316341	0.0792159	DUSP10
ENSG00000180822	766.093	0.549434	0.0031832	0.0795897	PSMG4
ENSG00000186487	1485.76	0.465651	0.00318849	0.0796003	MYT1L
ENSG00000163293	55.1175	0.83316	0.00320096	0.0797902	NIPAL1
ENSG00000161981	680.404	-0.628626	0.00322277	0.0802117	SNRNP25
ENSG00000177685	37.5093	-0.854724	0.00327174	0.0813071	CRACR2B
ENSG00000163590	2817.06	0.428825	0.00330128	0.0819168	PPM1L
ENSG00000131504	6826.35	-0.462359	0.00331872	0.0821186	DIAPH1
ENSG00000183690	57.7428	0.799314	0.00331944	0.0821186	EFHC2
ENSG00000162437	588.813	0.526679	0.00332616	0.0821607	RAVER2
ENSG00000183775	268.937	0.690393	0.003345	0.082287	KCTD16
ENSG00000204116	995.374	0.551157	0.00336645	0.082287	CHIC1
ENSG00000205133	831.339	0.60237	0.00336174	0.082287	TRIQK
ENSG00000137075	9854.45	0.564913	0.00336338	0.082287	RNF38
ENSG00000148154	946.706	0.532719	0.00335974	0.082287	UGCG
ENSG00000183018	32.9784	-0.880628	0.00335209	0.082287	SPNS2
ENSG00000100385	280.744	-0.881001	0.00333799	0.082287	IL2RB
ENSG00000164080	2078.22	0.590367	0.00338331	0.0822965	RAD54L2
ENSG00000164332	3617.49	0.474967	0.00338694	0.0822965	UBLCP1
ENSG00000164649	340.253	-0.759703	0.00338261	0.0822965	CDCA7L
ENSG00000065150	7688.12	-0.452823	0.00338058	0.0822965	IPO5
ENSG00000185634	153.601	0.693959	0.00340205	0.0825414	SHC4
ENSG00000214595	2147.91	0.624766	0.00341477	0.0826052	EML6
ENSG00000064601	3784.61	0.503047	0.00341056	0.0826052	CTSA
ENSG00000117308	238.052	-0.555889	0.00343953	0.0827928	GALE
ENSG00000143891	72.5466	-0.75844	0.00343958	0.0827928	GALM
ENSG00000214063	351.457	-0.567174	0.00344632	0.0827928	TSPAN4
ENSG00000165480	1862.45	-0.704767	0.00345286	0.0827928	SKA3
ENSG00000121060	439.605	-0.572772	0.00345213	0.0827928	TRIM25
ENSG00000176170	41.9247	-0.841754	0.00343537	0.0827928	SPHK1
ENSG00000143319	4701.13	-0.43441	0.00347189	0.0830061	ISG20L2
ENSG00000151929	1497.3	-0.540086	0.0034688	0.0830061	BAG3
ENSG00000012171	105.233	0.802188	0.0034934	0.0833493	SEMA3B
ENSG00000175785	1403.57	0.644314	0.00349643	0.0833493	PRIMA1
ENSG00000065978	37283.2	0.463942	0.00352134	0.0838212	YBX1
ENSG00000137166	3385.16	-0.656427	0.00354379	0.0841823	FOXP4
ENSG00000196396	3555.59	0.52404	0.00354679	0.0841823	PTPN1
ENSG00000119669	4033.6	-0.549868	0.0036209	0.0858169	IRF2BPL
ENSG00000272894	55.9527	0.768927	0.00362784	0.0858571
ENSG00000240038	45.2131	0.78973	0.00364119	0.0860209	AMY2B
ENSG00000128050	6649.11	-0.466821	0.00364526	0.0860209	PAICS
ENSG00000154146	1776.83	-0.663861	0.00365056	0.0860218	NRGN
ENSG00000113742	5689.73	0.550241	0.00366812	0.0863115	CPEB4
ENSG00000067955	4610.21	-0.493881	0.0037009	0.0869578	CBFB
ENSG00000123975	1139.52	-0.59388	0.00370623	0.0869583	CKS2
ENSG00000267254	252.707	0.63767	0.00371338	0.0870016	ZNF790-AS1
ENSG00000224184	409.192	0.688341	0.00373905	0.0874185	MIR3681HG
ENSG00000255518	56.749	0.77651	0.00374185	0.0874185
ENSG00000186638	610.352	-0.670072	0.00374965	0.0874758	KIF24
ENSG00000156298	1111.36	0.692391	0.00378823	0.0881248	TSPAN7
ENSG00000231607	210.555	-0.636403	0.00378487	0.0881248	DLEU2
ENSG00000116489	6993.13	0.520933	0.00382131	0.0884332	CAPZA1
ENSG00000128591	13488.5	-0.503411	0.00382309	0.0884332	FLNC
ENSG00000156345	300.917	0.57864	0.00381689	0.0884332	CDK20
ENSG00000072609	1474.09	0.490375	0.00381485	0.0884332	CHFR
ENSG00000186603	54.2055	-0.82519	0.00385795	0.0891139	HPDL
ENSG00000196659	532.706	-0.656146	0.00388088	0.0893912	TTC30B
ENSG00000142552	100.693	-0.796155	0.00387933	0.0893912	RCN3
ENSG00000171241	700.304	-0.583571	0.00389204	0.0893968	SHCBP1
ENSG00000101210	45488.7	0.565005	0.00389771	0.0894016	EEF1A2
ENSG00000215912	81.1676	0.721784	0.00390884	0.0895316	TTC34
ENSG00000145362	10102	0.476821	0.00391475	0.0895418	ANK2
ENSG00000109062	1043.71	-0.525201	0.00401613	0.0917323	SLC9A3R1
ENSG00000142871	54.3465	-0.787109	0.00402852	0.0918872	CYR61
ENSG00000231245	56.1145	0.802738	0.00404465	0.0921269	C1DP1
ENSG00000259940	39.4947	0.844994	0.00405536	0.0922426
ENSG00000143702	8109.65	0.447518	0.00407046	0.0924575	CEP170
ENSG00000178458	36.956	0.839559	0.00408878	0.0926167	H3F3AP6
ENSG00000135363	282.076	0.83992	0.00408792	0.0926167	LMO2
ENSG00000173334	600.96	0.634711	0.00409739	0.0926837	TRIB1
ENSG00000188613	271.499	0.657255	0.0041144	0.0929401	NANOS1
ENSG00000101290	6230.84	0.455421	0.0041298	0.0931594	CDS2
ENSG00000158417	9752.27	0.414707	0.00414172	0.0932998	EIF5B
ENSG00000115129	1979.27	-0.685643	0.00419261	0.0938972	TP53I3
ENSG00000155368	1394.55	-0.496573	0.00420762	0.0938972	DBI
ENSG00000152377	934.343	0.558937	0.00420838	0.0938972	SPOCK1
ENSG00000168298	24421.1	-0.539292	0.00419111	0.0938972	HIST1H1E
ENSG00000119973	42.6687	0.839523	0.00420498	0.0938972	PRLHR
ENSG00000166881	1876.25	-0.664692	0.0041752	0.0938972	NEMP1
ENSG00000176834	422.595	-0.514925	0.00420446	0.0938972	VSIG10
ENSG00000196116	104.064	0.752823	0.00425096	0.0947184	TDRD7
ENSG00000171320	1363.49	-0.744599	0.00425904	0.0947694	ESCO2
ENSG00000113140	2430.14	-0.513383	0.00427535	0.0950033	SPARC
ENSG00000123473	923.58	-0.567263	0.00431309	0.0950302	STIL
ENSG00000163486	1547.81	-0.5776	0.00430929	0.0950302
ENSG00000131844	3438.04	0.506289	0.00431718	0.0950302	MCCC2
ENSG00000164463	400.81	0.557431	0.00428881	0.0950302	CREBRF
ENSG00000111224	147.481	0.662332	0.00431018	0.0950302	PARP11
ENSG00000180035	1389.87	0.518347	0.00428308	0.0950302	ZNF48
ENSG00000103042	1886.88	0.505216	0.00431508	0.0950302	SLC38A7
ENSG00000157483	43.8926	-0.811777	0.00433678	0.0953334	MYO1E
ENSG00000215346	61.5967	0.788465	0.00436219	0.09538
ENSG00000012822	1605.31	0.48148	0.00435436	0.09538	CALCOCO1
ENSG00000101350	2678.36	-0.485785	0.0043596	0.09538	KIF3B
ENSG00000068903	1198.21	-0.517178	0.00434621	0.09538	SIRT2
ENSG00000095321	356.015	0.515913	0.00439101	0.0957545	CRAT
ENSG00000176890	1047.51	-0.68781	0.00438573	0.0957545	TYMS
ENSG00000105486	1226.15	-0.624919	0.00439706	0.0957588	LIG1
ENSG00000241360	112.132	-0.821612	0.00440996	0.0959122	PDXP
ENSG00000145365	53.7711	-0.776504	0.00443474	0.0963232	TIFA
ENSG00000235381	287.093	0.622619	0.00444343	0.0963232
ENSG00000102531	14052.6	0.642226	0.00445238	0.0963232	FNDC3A
ENSG00000103241	64.8588	-0.837861	0.00445212	0.0963232	FOXF1
ENSG00000141425	2198.49	0.440469	0.00446901	0.0965554	RPRD1A
ENSG00000107485	8991.77	0.604481	0.00448469	0.0967665	GATA3
ENSG00000120539	1452.55	-0.597708	0.00449844	0.0969356	MASTL
ENSG00000205542	3458.41	-0.548803	0.00451484	0.097161	TMSB4X
ENSG00000171533	2013.17	0.528474	0.00453079	0.0972488	MAP6
ENSG00000185650	438.403	-0.851469	0.00452886	0.0972488	ZFP36L1
ENSG00000163535	1080.31	-0.696971	0.00453898	0.0972969	SGO2
ENSG00000203814	3750.17	-0.671848	0.00458817	0.0975748	HIST2H2BF
ENSG00000223599	92.7054	0.716801	0.00459365	0.0975748
ENSG00000163041	707.794	0.486008	0.00455945	0.0975748	H3F3A
ENSG00000152931	685.503	0.59544	0.00457763	0.0975748	PART1
ENSG00000171056	160.242	0.776996	0.00458835	0.0975748	SOX7
ENSG00000223477	19.8237	0.841256	0.00458311	0.0975748
ENSG00000259585	232.593	-0.712092	0.00456845	0.0975748	RBM17P4
ENSG00000103642	213.103	0.647071	0.00460165	0.0976182	LACTB
ENSG00000175505	20.7726	-0.850042	0.00461598	0.0977954	CLCF1
ENSG00000138778	3636.57	-0.652287	0.00465392	0.0982974	CENPE
ENSG00000131459	56.5663	-0.787585	0.0046597	0.0982974	GFPT2
ENSG00000130511	1762.48	-0.558097	0.00466368	0.0982974	SSBP4
ENSG00000166862	513.255	0.622083	0.00464929	0.0982974	CACNG2
ENSG00000115548	1000.81	0.620459	0.00468664	0.0984015	KDM3A
ENSG00000110697	2325.46	-0.583652	0.00467642	0.0984015	PITPNM1
ENSG00000092140	1190.71	-0.506481	0.00468659	0.0984015	G2E3
ENSG00000187514	58219.6	-0.449089	0.0046954	0.0984591	PTMA
ENSG00000182195	1737.72	0.453408	0.00470484	0.0985308	LDOC1
ENSG00000070182	120.326	-0.621241	0.00471521	0.0986219	SPTB
ENSG00000213853	199.694	-0.749182	0.00476279	0.09949	EMP2
ENSG00000131149	26740.1	0.527808	0.00477269	0.0995699	GSE1
ENSG00000088854	1661.1	0.494334	0.00478101	0.0996165	C20orf194
ENSG00000164949	131.148	0.782783	0.00481557	0.100162	GEM
ENSG00000130299	903.877	-0.574706	0.00481941	0.100162	GTPBP3
ENSG00000177084	5444.8	-0.629362	0.00483715	0.100403	POLE
ENSG00000158109	677.384	0.603614	0.00486682	0.100764	TPRG1L
ENSG00000078114	664.064	0.579729	0.00486447	0.100764	NEBL
ENSG00000204442	3944.3	0.570129	0.00487913	0.100764	FAM155A
ENSG00000131153	1122.23	-0.628068	0.0048787	0.100764	GINS2
ENSG00000168274	7537.28	-0.651211	0.00488602	0.100772
ENSG00000178234	782.054	0.488749	0.00489183	0.100772	GALNT11
ENSG00000148408	1238.84	0.501277	0.00490454	0.100907	CACNA1B
ENSG00000120327	903.866	0.516492	0.00492227	0.101144	PCDHB14
ENSG00000168032	103.332	0.829751	0.00492891	0.101154	ENTPD3
ENSG00000005022	3277.12	-0.445045	0.00494583	0.101374	SLC25A5
ENSG00000225449	65.8181	-0.710685	0.00495279	0.10139	RAB6C-AS1
ENSG00000160781	684.396	0.470237	0.004961	0.101431	PAQR6
ENSG00000115295	1228.85	0.636959	0.00501406	0.102388	CLIP4
ENSG00000273382	75.8764	0.708153	0.00503136	0.102486
ENSG00000138111	749.985	-0.626449	0.00503056	0.102486	MFSD13A
ENSG00000089199	45452.3	0.595196	0.00507331	0.103212	CHGB
ENSG00000148400	37.7535	-0.838054	0.00509397	0.103504	NOTCH1
ENSG00000122585	1837.27	0.595628	0.00511823	0.103739	NPY
ENSG00000186185	3587.07	-0.715244	0.00511361	0.103739	KIF18B
ENSG00000235545	26.8166	0.825234	0.005143	0.104112
ENSG00000123358	2688.31	-0.497114	0.00515868	0.104301	NR4A1
ENSG00000109738	15.6069	-0.803923	0.00517322	0.104369	GLRB
ENSG00000198855	166.559	0.612923	0.00517478	0.104369	FICD
ENSG00000145220	1124.46	-0.510737	0.00518178	0.104381	LYAR
ENSG00000139239	83.2051	-0.655389	0.00521886	0.104999	RPL14P1
ENSG00000082781	2254.31	0.591554	0.0052294	0.105082	ITGB5
ENSG00000143367	285.598	-0.563491	0.00525018	0.105269	TUFT1
ENSG00000065613	2376.58	0.471085	0.00525156	0.105269	SLK
ENSG00000133142	4324.05	0.44966	0.00526462	0.105402	TCEAL4
ENSG00000189077	214.478	0.560625	0.00527498	0.105402	TMEM120A
ENSG00000172731	399.723	-0.497684	0.00528075	0.105402	LRRC20
ENSG00000171246	130.512	0.670307	0.00528395	0.105402	NPTX1
ENSG00000173258	238.351	-0.56784	0.00529114	0.105417	ZNF483
ENSG00000184445	3826.61	-0.556145	0.00530759	0.105617	KNTC1
ENSG00000247240	120.726	-0.727293	0.00532223	0.105779	UBL7-AS1
ENSG00000198756	506.46	-0.602489	0.00533856	0.105922	COLGALT2
ENSG00000092758	85.4913	-0.718912	0.00534881	0.105922	COL9A3
ENSG00000128283	775.384	-0.6935	0.00534263	0.105922	CDC42EP1
ENSG00000134864	47.1677	0.816884	0.00538109	0.106195	GGACT
ENSG00000184988	138.796	0.704491	0.00538208	0.106195	TMEM106A
ENSG00000267194	94.3373	-0.72932	0.00538112	0.106195
ENSG00000197299	1505.62	-0.614991	0.00540385	0.106497	BLM
ENSG00000084676	2520.64	0.477208	0.00544814	0.106728	NCOA1
ENSG00000156140	1362.14	-0.501809	0.00542299	0.106728	ADAMTS3
ENSG00000150630	178.045	0.831547	0.0054447	0.106728	VEGFC
ENSG00000187678	22329.4	0.541437	0.00543521	0.106728	SPRY4
ENSG00000254667	114.234	-0.661181	0.005444	0.106728
ENSG00000260822	182.687	0.640347	0.00548098	0.107243
ENSG00000141480	1269.47	-0.559632	0.00548802	0.107252	ARRB2
ENSG00000225485	1573.2	-0.48996	0.00551276	0.107607
ENSG00000107758	1764.22	0.442589	0.00554397	0.108088	PPP3CB
ENSG00000154803	240.935	0.541231	0.00555389	0.108152	FLCN
ENSG00000126215	515.303	-0.732246	0.00557109	0.108358	XRCC3
ENSG00000164323	1741.68	0.513638	0.00559419	0.108679	CFAP97
ENSG00000113231	39.346	0.813728	0.00562623	0.108785	PDE8B
ENSG00000107798	2363.14	0.57033	0.00562536	0.108785	LIPA
ENSG00000108840	2199.59	-0.541764	0.00562041	0.108785	HDAC5
ENSG00000253974	142.093	0.763585	0.00564688	0.109055	NRG1-IT1
ENSG00000196187	44.2634	-0.763164	0.00569166	0.109791	TMEM63A
ENSG00000100726	863.038	-0.527935	0.00574664	0.110721	TELO2
ENSG00000182752	40.9884	-0.825094	0.00577157	0.11107	PAPPA
ENSG00000113196	13013.3	0.531524	0.00577877	0.111079	HAND1
ENSG00000007384	217.59	-0.633935	0.00579319	0.111225	RHBDF1
ENSG00000084774	5910.53	-0.479658	0.00582212	0.111646	CAD
ENSG00000101782	649.188	0.618659	0.00582876	0.111646	RIOK3
ENSG00000103381	453.4	0.618997	0.00585254	0.111971	CPPED1
ENSG00000205464	82.4739	0.717561	0.00586271	0.112034	ATP6AP1L
ENSG00000203883	64.3082	-0.751254	0.00587107	0.112063	SOX18
ENSG00000004455	2025.96	-0.515939	0.00589573	0.112403	AK2
ENSG00000132141	22.2785	0.816204	0.00590585	0.112465	CCT6B
ENSG00000164684	5268.19	0.515473	0.00591683	0.112543	ZNF704
ENSG00000106772	10293	0.570344	0.00597026	0.113428	PRUNE2
ENSG00000244026	665.502	0.592231	0.00599224	0.113441	FAM86DP
ENSG00000114450	627.57	-0.487228	0.00598567	0.113441	GNB4
ENSG00000185187	174.69	-0.577207	0.00599868	0.113441	SIGIRR
ENSG00000139567	82.5753	-0.749593	0.00599589	0.113441	ACVRL1
ENSG00000271430	754.747	0.586731	0.00600964	0.113501
ENSG00000159720	3071.33	0.449924	0.00601569	0.113501	ATP6V0D1
ENSG00000007516	33.2273	-0.802823	0.00604869	0.113992	BAIAP3
ENSG00000262772	54.0076	0.726964	0.00606078	0.114089
ENSG00000254936	136.928	0.725658	0.00608905	0.114489
ENSG00000146143	547.835	-0.539195	0.00614146	0.115079	PRIM2
ENSG00000164610	572.119	0.476199	0.0061375	0.115079	RP9
ENSG00000272327	510.808	0.621892	0.00613644	0.115079
ENSG00000099797	3514.81	-0.616992	0.00616693	0.115424	TECR
ENSG00000176619	4563.11	-0.61402	0.00619468	0.115811	LMNB2
ENSG00000198885	290.517	-0.618408	0.00622913	0.115939	ITPRIPL1
ENSG00000172940	19.0727	0.82022	0.00622682	0.115939	SLC22A13
ENSG00000213073	129.311	0.594055	0.00622983	0.115939
ENSG00000180884	1725.82	0.602151	0.00621225	0.115939	ZNF792
ENSG00000136098	404.771	0.568542	0.00623994	0.115995	NEK3
ENSG00000158828	476.643	0.520915	0.00629703	0.116355	PINK1
ENSG00000147402	145.745	-0.747328	0.00629739	0.116355
ENSG00000150316	2285.67	0.562428	0.00628898	0.116355	CWC15
ENSG00000179604	1602.25	-0.559143	0.00628229	0.116355	CDC42EP4
ENSG00000187775	89.6278	0.757974	0.00630195	0.116355	DNAH17
ENSG00000155313	2342.51	0.43294	0.00628047	0.116355	USP25
ENSG00000170961	120.856	-0.728449	0.00631119	0.116395	HAS2
ENSG00000152133	1442.12	-0.645147	0.00633791	0.116625	GPATCH11
ENSG00000140557	3271.43	0.673163	0.00633309	0.116625	ST8SIA2
ENSG00000036672	706.107	-0.817217	0.00638963	0.117444	USP2
ENSG00000168389	242.376	-0.705658	0.00647358	0.117733	MFSD2A
ENSG00000085831	269.509	0.622124	0.00647082	0.117733	TTC39A
ENSG00000065911	2046.93	-0.464533	0.00642721	0.117733	MTHFD2
ENSG00000178467	560.139	0.491608	0.00646073	0.117733	P4HTM
ENSG00000163624	86.9038	0.749695	0.00648444	0.117733	CDS1
ENSG00000172661	495.527	0.486578	0.00646737	0.117733	FAM21C
ENSG00000172927	97.4056	-0.793343	0.00644087	0.117733	MYEOV
ENSG00000184990	1531.86	-0.473272	0.00647835	0.117733	SIVA1
ENSG00000261335	18.5874	-0.807788	0.00644698	0.117733
ENSG00000182534	7150.74	0.405816	0.00645822	0.117733	MXRA7
ENSG00000080839	972.284	-0.585927	0.00644148	0.117733	RBL1
ENSG00000136003	2216.36	0.48196	0.00652203	0.118285	ISCU
ENSG00000118004	3734.71	0.585167	0.00653503	0.11839	COLEC11
ENSG00000079739	362.625	0.641853	0.00659049	0.119262	PGM1
ENSG00000173988	104.757	0.601707	0.00661737	0.119617	LRRC63
ENSG00000153363	398.647	-0.529131	0.00662899	0.119695	LINC00467
ENSG00000122203	7276.85	-0.496974	0.00664168	0.119792	KIAA1191
ENSG00000244291	61.01	0.74275	0.00664909	0.119793
ENSG00000120805	1250.88	0.472094	0.00666111	0.119878	ARL1
ENSG00000132563	1832.92	0.514008	0.00669154	0.120075	REEP2
ENSG00000106268	671.308	-0.574244	0.0066834	0.120075	NUDT1
ENSG00000102401	2097.99	0.463414	0.00669407	0.120075	ARMCX3
ENSG00000134330	656.924	0.510577	0.00670669	0.12017	IAH1
ENSG00000251141	211.918	-0.644479	0.00672789	0.120418
ENSG00000134321	36.9441	0.781549	0.0067503	0.120687	RSAD2
ENSG00000177889	4431.26	-0.439465	0.00681424	0.121698	UBE2N
ENSG00000134461	176.294	0.591994	0.00683624	0.121958	ANKRD16
ENSG00000170629	318.134	-0.614522	0.00689269	0.122831	DPY19L2P2
ENSG00000119333	1124.94	-0.601086	0.00691301	0.123059	WDR34
ENSG00000184162	518.72	-0.484465	0.00693637	0.123207	NR2C2AP
ENSG00000250318	30.8971	0.774259	0.0069302	0.123207
ENSG00000144115	84.3971	0.66649	0.00695515	0.123273	THNSL2
ENSG00000210154	342.673	0.527363	0.00695276	0.123273	MT-TD
ENSG00000228971	181.778	0.612348	0.00705101	0.124153
ENSG00000213160	832.279	-0.449176	0.0070422	0.124153	KLHL23
ENSG00000008952	7553.48	0.437802	0.00704102	0.124153	SEC62
ENSG00000171121	29.122	0.774191	0.0070405	0.124153	KCNMB3
ENSG00000136811	1836.39	-0.497924	0.0070434	0.124153	ODF2
ENSG00000197070	198.662	0.587029	0.00705787	0.124153	ARRDC1
ENSG00000132950	770.193	0.469715	0.0070492	0.124153	ZMYM5
ENSG00000140451	513.606	-0.695721	0.00706685	0.124178	PIF1
ENSG00000184005	969.671	-0.561804	0.00714555	0.124899	ST6GALNAC3
ENSG00000231764	265.721	0.545872	0.00713673	0.124899	DLX6-AS1
ENSG00000198736	295.278	-0.496336	0.00714604	0.124899	MSRB1
ENSG00000262413	91.6286	-0.672023	0.00714545	0.124899
ENSG00000075702	1651.74	-0.639952	0.00711621	0.124899	WDR62
ENSG00000121022	1635.65	0.494865	0.00717634	0.125295	COPS5
ENSG00000196678	653.53	-0.480938	0.00719993	0.125573	ERI2
ENSG00000115556	457.96	0.617036	0.00721836	0.125761	PLCD4
ENSG00000109805	2965.41	-0.603239	0.00726397	0.126421	NCAPG
ENSG00000101945	659.114	-0.641044	0.00729684	0.126858	SUV39H1
ENSG00000115825	2468.8	-0.510814	0.00740106	0.127452	PRKD3
ENSG00000249476	62.4616	0.729641	0.00734155	0.127452
ENSG00000197697	1642.11	-0.662447	0.00739738	0.127452
ENSG00000005108	4239.6	0.488936	0.0073933	0.127452	THSD7A
ENSG00000255354	33.1985	0.79752	0.00734729	0.127452
ENSG00000177613	1284.78	-0.45867	0.00739614	0.127452	CSTF2T
ENSG00000211899	303.345	0.772295	0.00737628	0.127452	IGHM
ENSG00000166949	3618.11	0.522828	0.00737751	0.127452	SMAD3
ENSG00000246777	18.0863	0.801303	0.00735932	0.127452
ENSG00000146242	136.888	-0.63173	0.00744662	0.128102	TPBG
ENSG00000213903	258.95	0.641425	0.00745815	0.128166	LTB4R
ENSG00000124529	966.089	-0.573985	0.00747875	0.128385
ENSG00000018189	4302.53	0.393757	0.00751651	0.128898	RUFY3
ENSG00000080815	1661.35	0.578498	0.00753556	0.128984	PSEN1
ENSG00000129007	203.641	-0.581606	0.00753725	0.128984	CALML4
ENSG00000008869	2107.51	0.448128	0.00755302	0.129119	HEATR5B
ENSG00000152127	5604.55	-0.517647	0.00765246	0.130004	MGAT5
ENSG00000181722	1997.78	0.465185	0.00764014	0.130004	ZBTB20
ENSG00000164109	885.975	-0.588531	0.00763968	0.130004	MAD2L1
ENSG00000234284	217.581	0.518163	0.00763259	0.130004	ZNF879
ENSG00000168476	928.316	-0.634668	0.0076436	0.130004	REEP4
ENSG00000254343	41.1404	0.791251	0.00764965	0.130004
ENSG00000125734	746.247	0.48413	0.00768622	0.130443	GPR108
ENSG00000170545	1122.29	0.485675	0.00770849	0.130685	SMAGP
ENSG00000140153	1950.74	0.416491	0.00772366	0.130807	WDR20
ENSG00000142408	665.534	0.595801	0.00773908	0.130933	CACNG8
ENSG00000152944	573.521	0.45505	0.0077536	0.131043	MED21
ENSG00000102384	280.582	-0.61205	0.00777078	0.131075	CENPI
ENSG00000134463	53.1527	0.753579	0.00780349	0.131075	ECHDC3
ENSG00000186897	64.8041	-0.775864	0.0077778	0.131075	C1QL4
ENSG00000089916	3357.27	0.400453	0.00780181	0.131075	GPATCH2L
ENSG00000230373	124.423	0.5699	0.00780126	0.131075	GOLGA6L5P
ENSG00000267470	294.776	0.564712	0.00779285	0.131075	ZNF571-AS1
ENSG00000213614	622.752	0.514682	0.00781287	0.131098	HEXA
ENSG00000225091	234.283	0.604112	0.00782589	0.131182	SNORA71A
ENSG00000164611	2888.15	-0.615497	0.00784041	0.131291	PTTG1
ENSG00000197153	1459.99	-0.626258	0.00785242	0.131358	HIST1H3J
ENSG00000138411	855.063	-0.487437	0.007891	0.131734	HECW2
ENSG00000249115	1188.67	-0.611041	0.00788987	0.131734	HAUS5
ENSG00000234835	18.7392	0.796551	0.00791702	0.132034	PHBP13
ENSG00000175920	16.7052	-0.797006	0.00793437	0.132188	DOK7
ENSG00000136295	30721.4	-0.523487	0.0079648	0.132426	TTYH3
ENSG00000198056	755.753	-0.585832	0.00796079	0.132426	PRIM1
ENSG00000137070	438.273	-0.527486	0.00797661	0.132488	IL11RA
ENSG00000178922	197.91	-0.533939	0.00809552	0.133784	HYI
ENSG00000162607	1077.2	-0.569683	0.00809186	0.133784	USP1
ENSG00000196876	3701.27	0.492563	0.00806823	0.133784	SCN8A
ENSG00000235162	260.705	-0.587805	0.00807868	0.133784	C12orf75
ENSG00000101265	158.995	0.627874	0.00808784	0.133784	RASSF2
ENSG00000167136	681.499	-0.623619	0.00814219	0.134388	ENDOG
ENSG00000267106	355.134	0.569273	0.00814845	0.134388	ZNF561-AS1
ENSG00000142197	76.4615	0.721912	0.00822291	0.135479	DOPEY2
ENSG00000091436	757.112	0.450889	0.00823802	0.135592
ENSG00000132780	7249.89	-0.506186	0.00826415	0.135886	NASP
ENSG00000176697	346.133	-0.612404	0.00832206	0.1367	BDNF
ENSG00000188610	119.611	-0.647531	0.00833689	0.136807	FAM72B
ENSG00000261211	52.438	0.738886	0.00839541	0.137217
ENSG00000167325	1673.59	-0.554443	0.00838381	0.137217	RRM1
ENSG00000100749	526.735	-0.484246	0.00839353	0.137217	VRK1
ENSG00000126453	127.813	-0.5975	0.00839434	0.137217	BCL2L12
ENSG00000161533	2457.31	0.40129	0.00841954	0.137474	ACOX1
ENSG00000175305	277.279	-0.6312	0.0084366	0.137479	CCNE2
ENSG00000148842	1705.27	0.482736	0.00843129	0.137479	CNNM2
ENSG00000198400	671.636	0.603082	0.008448	0.137528	NTRK1
ENSG00000102195	104.527	0.760615	0.00848701	0.137891	GPR50
ENSG00000151500	861.515	-0.41157	0.00848714	0.137891	THYN1
ENSG00000137216	3882.54	0.394883	0.00853453	0.138523	TMEM63B
ENSG00000180992	765.807	-0.470221	0.00854337	0.138529	MRPL14
ENSG00000177602	424.063	-0.636913	0.00855191	0.138531	GSG2
ENSG00000124126	248.666	-0.499853	0.00859391	0.139074	PREX1
ENSG00000131389	2414.72	-0.490486	0.00867884	0.14002	SLC6A6
ENSG00000164309	84.2744	0.636185	0.0086917	0.14002	CMYA5
ENSG00000145743	765.228	0.434586	0.00866838	0.14002	FBXL17
ENSG00000147224	1421.9	-0.458526	0.00870367	0.14002	PRPS1
ENSG00000110536	114.132	0.633817	0.00868439	0.14002	PTPMT1
ENSG00000100292	84.4228	0.669798	0.00869889	0.14002	HMOX1
ENSG00000145604	6916.33	-0.563695	0.00874927	0.140385	SKP2
ENSG00000184661	1016.7	-0.639275	0.00874257	0.140385	CDCA2
ENSG00000124191	863.877	-0.682397	0.00875211	0.140385	TOX2
ENSG00000166997	220.387	0.527386	0.00877931	0.140684	CNPY4
ENSG00000154608	115.187	0.612494	0.0088494	0.141308	CEP170P1
ENSG00000253552	46.1623	-0.768869	0.00883673	0.141308	HOXA-AS2
ENSG00000139112	752.159	0.576574	0.00885278	0.141308	GABARAPL1
ENSG00000124257	125.081	0.570835	0.00885096	0.141308	NEURL2
ENSG00000175087	357.619	0.51249	0.008888	0.141594	PDIK1L
ENSG00000020922	1186.5	-0.460284	0.00888033	0.141594	MRE11
ENSG00000261324	95.2254	0.647614	0.00891647	0.141772
ENSG00000204815	279.254	0.541858	0.0089088	0.141772	TTC25
ENSG00000171150	1129.76	0.465786	0.00894092	0.142023	SOCS5
ENSG00000221829	538.385	-0.604921	0.00895757	0.142141	FANCG
ENSG00000013573	1368.74	-0.58643	0.0089657	0.142141	DDX11
ENSG00000162783	314.34	-0.553927	0.00897882	0.142211	IER5
ENSG00000111897	5663.21	0.429582	0.00902517	0.142273	SERINC1
ENSG00000229018	29.7568	0.778301	0.00902552	0.142273	PMS2P7
ENSG00000134297	308.56	-0.481982	0.00900771	0.142273	PLEKHA8P1
ENSG00000174111	648.237	0.59611	0.00902616	0.142273
ENSG00000196263	169.154	0.576712	0.00902503	0.142273	ZNF471
ENSG00000124140	856.461	-0.531821	0.00904427	0.142421	SLC12A5
ENSG00000203667	2205.54	0.484859	0.00908485	0.142699	COX20
ENSG00000271533	231.113	0.623788	0.00908734	0.142699
ENSG00000103966	504.96	-0.454748	0.00908805	0.142699	EHD4
ENSG00000123219	933.817	-0.540827	0.00911667	0.142725	CENPK
ENSG00000101844	309.325	0.508543	0.00911714	0.142725	ATG4A
ENSG00000184986	60.3502	-0.725048	0.00912459	0.142725	TMEM121
ENSG00000196576	12570.4	-0.415551	0.00912263	0.142725	PLXNB2
ENSG00000011426	4381.97	-0.595519	0.00916191	0.143036	ANLN
ENSG00000166173	949.87	0.434719	0.00915632	0.143036	LARP6
ENSG00000101447	992.343	-0.625087	0.00922124	0.143825	FAM83D
ENSG00000136193	10828.7	0.536545	0.00924993	0.143861	SCRN1
ENSG00000135679	2616.86	-0.520641	0.00924914	0.143861	MDM2
ENSG00000135643	161.758	0.626567	0.00923993	0.143861	KCNMB4
ENSG00000177103	16.9797	0.776729	0.00928219	0.144193	DSCAML1
ENSG00000105655	1707.04	-0.434828	0.00928885	0.144193	ISYNA1
ENSG00000214783	39.6902	-0.74588	0.00931246	0.144422
ENSG00000140386	958.508	0.458813	0.0093596	0.145016	SCAPER
ENSG00000157833	2311.86	-0.63848	0.00939393	0.145268	GAREM2
ENSG00000147475	3476.59	0.458617	0.00941899	0.145268	ERLIN2
ENSG00000165061	640.76	0.563739	0.00942894	0.145268	ZMAT4
ENSG00000124920	1426.85	-0.524565	0.00940248	0.145268	MYRF
ENSG00000123136	2405.65	-0.418984	0.00940683	0.145268	DDX39A
ENSG00000231236	37.8795	0.768858	0.00942907	0.145268
ENSG00000111445	1457.4	-0.565364	0.00944445	0.145368	RFC5
ENSG00000177839	2105.29	0.430749	0.00947007	0.145626	PCDHB9
ENSG00000178607	414.408	0.587121	0.00950328	0.145999	ERN1
ENSG00000065060	2990.09	0.426459	0.00951779	0.146085	UHRF1BP1
ENSG00000163909	41.4738	-0.774627	0.00958476	0.146214	HEYL
ENSG00000073111	4283.3	-0.573235	0.00957797	0.146214	MCM2
ENSG00000078081	29.556	0.772635	0.00959375	0.146214	LAMP3
ENSG00000146416	60.0481	0.705449	0.00955559	0.146214	AIG1
ENSG00000215417	171.405	-0.545262	0.00958173	0.146214	MIR17HG
ENSG00000012048	2749.84	-0.590968	0.00959762	0.146214	BRCA1
ENSG00000101412	1943.35	-0.624269	0.00956281	0.146214	E2F1
ENSG00000101158	4768.09	-0.548057	0.00953977	0.146214	NELFCD
ENSG00000168393	2492.34	-0.453039	0.00963018	0.146511	DTYMK
ENSG00000139579	2365.46	-0.543822	0.00963501	0.146511	NABP2
ENSG00000104725	33412.6	-0.432837	0.00966214	0.146787
ENSG00000154839	272.373	-0.670129	0.00968698	0.147028	SKA1
ENSG00000180198	667.435	-0.511989	0.00971537	0.147229	RCC1
ENSG00000112659	1232.66	0.461078	0.0097182	0.147229	CUL9
ENSG00000119777	3588.57	-0.415602	0.00975705	0.147553	TMEM214
ENSG00000069431	291.521	-0.628443	0.00975964	0.147553	ABCC9
ENSG00000139629	1262.22	0.595804	0.00976661	0.147553	GALNT6
ENSG00000174371	1603.24	-0.558623	0.00979229	0.14758	EXO1
ENSG00000149582	786.942	0.458629	0.0097954	0.14758	TMEM25
ENSG00000131462	5170.62	-0.451554	0.00978244	0.14758	TUBG1
ENSG00000101003	762.58	-0.564245	0.00985039	0.148174	GINS1
ENSG00000132824	4835.3	0.451316	0.00985295	0.148174	SERINC3
ENSG00000148019	1084.95	-0.517512	0.00987056	0.148303	CEP78
ENSG00000111247	596.905	-0.537385	0.00988033	0.148314	RAD51AP1
ENSG00000133773	1414.02	-0.576798	0.00989372	0.148326	CCDC59
ENSG00000103995	863.929	-0.494748	0.00989929	0.148326	CEP152
ENSG00000082497	621.639	-0.592142	0.00994338	0.14848	SERTAD4
ENSG00000145147	3528.93	-0.554635	0.00993605	0.14848	SLIT2
ENSG00000250069	28.1979	0.760918	0.00994578	0.14848
ENSG00000166848	9022.31	0.420476	0.00994545	0.14848	TERF2IP
ENSG00000028137	38.9275	-0.746884	0.00998425	0.14884	TNFRSF1B
ENSG00000085840	308.231	-0.605889	0.00999235	0.14884	ORC1
ENSG00000169439	1437.13	-0.471212	0.00999722	0.14884	SDC2
ENSG00000162849	10167.9	0.457349	0.0100064	0.148842	KIF26B
ENSG00000257093	1050.92	0.427974	0.0100196	0.148903	KIAA1147
ENSG00000065413	1794.76	0.46376	0.0100295	0.148916	ANKRD44
ENSG00000177731	1643.39	0.432061	0.0100397	0.148932	FLII
ENSG00000011295	1493.52	0.398981	0.0100521	0.148934	TTC19
ENSG00000163597	10080.2	0.456433	0.010058	0.148934	SNHG16
ENSG00000109572	6942.21	0.581034	0.0100683	0.148951	CLCN3
ENSG00000185122	1668.7	-0.651639	0.0101436	0.149794	HSF1
ENSG00000167740	511.713	0.483779	0.0101421	0.149794	CYB5D2
ENSG00000174456	215.157	0.622909	0.0101773	0.150156	C12orf76
ENSG00000165338	1202.47	0.432364	0.010206	0.150445	HECTD2
ENSG00000259336	93.7731	-0.702145	0.0102228	0.150556
ENSG00000196331	1770.38	-0.659521	0.0102329	0.15057
ENSG00000144306	984.506	0.420085	0.0102578	0.150665	SCRN3
ENSG00000152455	876.363	-0.508517	0.0102495	0.150665	SUV39H2
ENSG00000150938	32.2978	-0.75446	0.0102745	0.150775	CRIM1
ENSG00000122008	1948.18	0.513372	0.0102892	0.150825	POLK
ENSG00000204681	310.205	0.541265	0.0102963	0.150825	GABBR1
ENSG00000163611	504.267	-0.479811	0.0103708	0.151627	SPICE1
ENSG00000250056	17.4561	0.769036	0.0103788	0.151627	LINC01018
ENSG00000112237	1147.93	0.542409	0.0103755	0.151627	CCNC
ENSG00000187741	2330.36	-0.578207	0.0103943	0.151718	FANCA
ENSG00000132688	19975	-0.484257	0.0104425	0.152173	NES
ENSG00000137876	2685.8	0.46495	0.0104534	0.152173	RSL24D1
ENSG00000140262	6941.37	-0.370188	0.0104473	0.152173	TCF12
ENSG00000077152	1702.27	-0.563987	0.0105293	0.152494	UBE2T
ENSG00000077279	16226.3	0.395282	0.0105313	0.152494	DCX
ENSG00000151632	163.548	0.55951	0.010513	0.152494	AKR1C2
ENSG00000266714	80.4298	0.709893	0.0104886	0.152494	MYO15B
ENSG00000089057	3304.58	0.367096	0.0105126	0.152494	SLC23A2
ENSG00000159259	718.825	-0.629305	0.0105308	0.152494	CHAF1B
ENSG00000196081	769.642	-0.546179	0.0105431	0.15253	ZNF724
ENSG00000123240	768.085	0.470357	0.0105621	0.152536	OPTN
ENSG00000183850	396.452	-0.475414	0.0105619	0.152536	ZNF730
ENSG00000168769	7931.93	0.398516	0.0105814	0.152679	TET2
ENSG00000130540	657.828	0.506802	0.0106127	0.152996	SULT4A1
ENSG00000144136	3003.58	-0.407782	0.0106271	0.15307	SLC20A1
ENSG00000141965	1314.24	-0.526188	0.0106444	0.153184	FEM1A
ENSG00000136783	205.346	0.526606	0.0106566	0.153224	NIPSNAP3A
ENSG00000132938	53.4653	-0.680743	0.0106867	0.153469	MTUS2
ENSG00000272216	327.997	0.512383	0.0106923	0.153469
ENSG00000204054	2011.08	-0.482754	0.0107117	0.153613	LINC00963
ENSG00000135409	260.554	0.512583	0.0107278	0.153709	AMHR2
ENSG00000156531	4273.4	0.431539	0.0107575	0.154	PHF6
ENSG00000171928	174.442	0.519819	0.0108209	0.154772	TVP23B
ENSG00000213976	99.708	-0.584321	0.0108436	0.154961
ENSG00000138083	1728.27	0.455072	0.0108612	0.155077	SIX3
ENSG00000181264	649.524	0.527387	0.0109031	0.155541	TMEM136
ENSG00000159461	1922.72	0.436268	0.0109422	0.155962	AMFR
ENSG00000074755	2291.27	0.41771	0.0110022	0.156567	ZZEF1
ENSG00000186665	238.545	0.530249	0.0110038	0.156567	C17orf58
ENSG00000237819	24.5833	-0.751293	0.0110371	0.156769
ENSG00000261659	129.619	0.574511	0.0110351	0.156769
ENSG00000173207	1417.2	-0.619774	0.0110897	0.156836	CKS1B
ENSG00000114491	1010.19	-0.425932	0.0110668	0.156836	UMPS
ENSG00000240207	56.9072	0.695364	0.0110635	0.156836
ENSG00000130962	674.142	-0.565165	0.011087	0.156836	PRRG1
ENSG00000267886	186.165	-0.526348	0.0110741	0.156836
ENSG00000131470	1204.62	-0.582163	0.011107	0.156944	PSMC3IP
ENSG00000142856	688.376	-0.556251	0.0111539	0.157218	ITGB3BP
ENSG00000138031	915.494	-0.503024	0.0111378	0.157218	ADCY3
ENSG00000104889	1485.82	-0.531942	0.0111551	0.157218	RNASEH2A
ENSG00000161813	3903.34	0.385079	0.0111788	0.157417	LARP4
ENSG00000135686	440.069	0.462101	0.0112625	0.158459	KLHL36
ENSG00000148082	1162.33	-0.511974	0.011302	0.158578	SHC3
ENSG00000095209	329.276	-0.581224	0.0113088	0.158578	TMEM38B
ENSG00000051523	1875.79	-0.489636	0.0113097	0.158578	CYBA
ENSG00000101057	7341.78	-0.551772	0.011282	0.158578	MYBL2
ENSG00000213689	168.467	-0.638694	0.0113205	0.158594	TREX1
ENSG00000138092	2794.94	-0.475924	0.0113595	0.159004	CENPO
ENSG00000153879	2528.01	0.494614	0.011416	0.159659	CEBPG
ENSG00000245281	73.6685	0.694327	0.0114266	0.15967
ENSG00000120318	4699.02	-0.44889	0.0114551	0.159932	ARAP3
ENSG00000006652	3801.67	0.631437	0.0114711	0.160019	IFRD1
ENSG00000226696	373.797	0.493096	0.0115043	0.160346	LENG8-AS1
ENSG00000197712	169.72	-0.570133	0.011516	0.160372	FAM114A1
ENSG00000186364	147.136	0.564107	0.0115971	0.161364	NUDT17
ENSG00000135776	361.06	-0.468702	0.0116352	0.16162	ABCB10
ENSG00000145375	794.492	-0.485236	0.0116279	0.16162	SPATA5
ENSG00000271936	167.529	-0.555594	0.0116565	0.161778
ENSG00000105976	34.7183	0.722259	0.0116734	0.161875	MET
ENSG00000185130	2524.05	-0.600282	0.0117716	0.163015	HIST1H2BL
ENSG00000131475	1999.12	-0.421002	0.0117754	0.163015	VPS25
ENSG00000120334	565.934	-0.496076	0.0118134	0.163264	CENPL
ENSG00000163950	1454.77	-0.548373	0.0118104	0.163264	SLBP
ENSG00000166188	673.353	0.475321	0.0118286	0.163336	ZNF319
ENSG00000164117	2787.79	0.5741	0.0118957	0.164124	FBXO8
ENSG00000213988	453.53	-0.484132	0.0119095	0.164177	ZNF90
ENSG00000164303	42.0189	-0.736642	0.0119202	0.164185	ENPP6
ENSG00000129990	3038.63	0.438465	0.0119749	0.1648	SYT5
ENSG00000172893	2416.22	-0.413229	0.0120319	0.165446	DHCR7
ENSG00000125817	3312.37	-0.467094	0.0121445	0.166854	CENPB
ENSG00000130700	105.595	-0.665454	0.0121732	0.167109	GATA5
ENSG00000167034	853.76	-0.583554	0.0122272	0.167692	NKX3-1
ENSG00000269990	71.7915	0.603693	0.0122436	0.167692
ENSG00000082805	4501.88	0.413671	0.0122464	0.167692	ERC1
ENSG00000129173	210.029	-0.64578	0.0122857	0.167816	E2F8
ENSG00000204103	506.254	-0.615461	0.0122843	0.167816	MAFB
ENSG00000197380	1873.42	-0.449137	0.0122862	0.167816	DACT3
ENSG00000127423	153.868	-0.664165	0.0123085	0.16798	AUNIP
ENSG00000134686	7910.71	-0.613926	0.0123205	0.168004	PHC2
ENSG00000106608	1043.54	0.409045	0.0123473	0.168217	URGCP
ENSG00000196998	918.605	0.449906	0.0123567	0.168217	WDR45
ENSG00000223768	114.31	0.576268	0.0123823	0.168426	LINC00205
ENSG00000133059	941.183	0.519534	0.0124586	0.169043	DSTYK
ENSG00000080824	32218.9	0.401728	0.0124519	0.169043	HSP90AA1
ENSG00000260916	474.726	0.566026	0.0124497	0.169043	CCPG1
ENSG00000169136	2627.3	0.492674	0.0124818	0.169217	ATF5
ENSG00000143878	9305.28	0.452139	0.0125333	0.169776	RHOB
ENSG00000271833	96.9035	0.612399	0.0125592	0.169985
ENSG00000255599	138.506	-0.653167	0.0125887	0.170013
ENSG00000105173	342.433	-0.654115	0.0125762	0.170013	CCNE1
ENSG00000159915	179.274	0.566234	0.0125924	0.170013	ZNF233
ENSG00000106263	5934.49	0.393582	0.0126228	0.170283	EIF3B
ENSG00000179627	38.2783	-0.684976	0.0126881	0.171023	ZBTB42
ENSG00000079308	7842.01	-0.411725	0.0127271	0.171099	TNS1
ENSG00000145782	2059.52	0.387559	0.0127355	0.171099	ATG12
ENSG00000124523	485.938	0.506795	0.0127242	0.171099	SIRT5
ENSG00000130208	195.388	-0.495642	0.0127254	0.171099	APOC1
ENSG00000170522	4185.38	-0.452161	0.0128002	0.17151	ELOVL6
ENSG00000175197	1504.98	0.741381	0.0128008	0.17151	DDIT3
ENSG00000161692	1138.13	-0.615584	0.0128033	0.17151	DBF4B
ENSG00000078804	9424.66	0.453804	0.012808	0.17151	TP53INP2
ENSG00000135525	1154.29	0.571582	0.0128595	0.172058	MAP7
ENSG00000169570	109.958	0.63311	0.0129339	0.172614	DTWD2
ENSG00000164708	340.905	0.631659	0.0129276	0.172614	PGAM2
ENSG00000155265	103.085	0.64322	0.0129537	0.172614	GOLGA7B
ENSG00000215030	1121.72	0.449291	0.0129252	0.172614	RPL13P12
ENSG00000160013	230.792	-0.560713	0.0129521	0.172614	PTGIR
ENSG00000129810	624.368	-0.561684	0.0129956	0.173032	SGO1
ENSG00000235314	72.9365	0.647843	0.013068	0.173814	LINC00957
ENSG00000178301	61.5435	0.649047	0.0130756	0.173814	AQP11
ENSG00000173950	1192.67	0.408329	0.0130879	0.173837	XXYLT1
ENSG00000163359	611.143	-0.421929	0.0131527	0.174442	COL6A3
ENSG00000230910	261.883	-0.489479	0.0131548	0.174442
ENSG00000210082	467845	0.436551	0.0131864	0.17472	MT-RNR2
ENSG00000111331	1580.25	-0.51703	0.0132011	0.174773	OAS3
ENSG00000125633	770.796	0.464542	0.0132186	0.174863	CCDC93
ENSG00000135407	47.8496	0.718204	0.0132423	0.174894	AVIL
ENSG00000261589	196.035	-0.560129	0.0132413	0.174894
ENSG00000122870	1487.48	-0.530178	0.0133095	0.17558	BICC1
ENSG00000125652	225.967	-0.541395	0.0133157	0.17558	ALKBH7
ENSG00000118965	1353.53	-0.379303	0.0133482	0.175585	WDR35
ENSG00000172888	1416.01	0.460876	0.0133287	0.175585	ZNF621
ENSG00000125257	2563.54	0.417201	0.0133394	0.175585	ABCC4
ENSG00000153207	3151.94	-0.393154	0.0133939	0.175763	AHCTF1
ENSG00000170873	2310.23	0.505762	0.0133838	0.175763	MTSS1
ENSG00000185347	161.012	-0.574458	0.0133847	0.175763	C14orf80
ENSG00000198585	1896.7	0.402422	0.0134324	0.176053	NUDT16
ENSG00000170312	916.009	-0.57175	0.0134375	0.176053	CDK1
ENSG00000166851	4431	-0.540818	0.0134758	0.176272	PLK1
ENSG00000174951	60.9027	-0.701344	0.013475	0.176272	FUT1
ENSG00000114541	2175.26	-0.412399	0.0134925	0.17635	FRMD4B
ENSG00000103253	333.348	0.61204	0.0135435	0.176761	HAGHL
ENSG00000198464	1717.19	-0.438333	0.0135455	0.176761	ZNF480
ENSG00000157330	20.8512	0.737953	0.0135776	0.177039	C1orf158
ENSG00000106049	671.918	0.422167	0.0136117	0.177201	HIBADH
ENSG00000189067	759.022	-0.417765	0.0136023	0.177201	LITAF
ENSG00000166510	34.2997	0.719578	0.013674	0.177871	CCDC68
ENSG00000104343	790.132	0.446102	0.0137621	0.178591	UBE2W
ENSG00000152137	61.9024	-0.671569	0.0137459	0.178591	HSPB8
ENSG00000165475	51.5664	0.675148	0.0137539	0.178591	CRYL1
ENSG00000137310	130.185	-0.688789	0.0138	0.1788	TCF19
ENSG00000010219	690.801	-0.47442	0.0137942	0.1788	DYRK4
ENSG00000164300	455.308	0.514499	0.0138388	0.179161	SERINC5
ENSG00000251022	751.835	0.500695	0.0138636	0.179339	THAP9-AS1
ENSG00000169507	487.027	0.738517	0.013887	0.17947	SLC38A11
ENSG00000105202	3121.07	-0.463477	0.0138956	0.17947	FBL
ENSG00000164032	12583.4	-0.500689	0.0139507	0.179647	H2AFZ
ENSG00000128951	1758.03	-0.437688	0.0139532	0.179647	DUT
ENSG00000104064	1199.38	-0.505371	0.0139496	0.179647	GABPB1
ENSG00000099901	11384.1	-0.412137	0.0139443	0.179647	RANBP1
ENSG00000182492	6096.2	-0.420308	0.0139919	0.179863	BGN
ENSG00000234203	35.2015	0.692379	0.0139854	0.179863
ENSG00000184220	2141.34	-0.456941	0.0140142	0.180009	CMSS1
ENSG00000238228	31.8047	0.735206	0.0140392	0.180188	OR7E7P
ENSG00000174547	1858.43	-0.443821	0.0140633	0.180356	MRPL11
ENSG00000239264	465.894	-0.594054	0.0140796	0.180423	TXNDC5
ENSG00000117868	1046.06	0.45362	0.0141071	0.180493	ESYT2
ENSG00000157168	4821.94	0.496097	0.0141056	0.180493	NRG1
ENSG00000006459	1379.67	0.387897	0.0141365	0.180728	KDM7A
ENSG00000119801	1628.95	0.44749	0.0141763	0.181096	YPEL5
ENSG00000087586	1901.31	-0.509143	0.0142005	0.181263	AURKA
ENSG00000116237	2064.39	-0.50861	0.0142578	0.181853	ICMT
ENSG00000169607	950.864	-0.571266	0.0143008	0.18226	CKAP2L
ENSG00000172915	9051.49	0.416418	0.0143611	0.182887	NBEA
ENSG00000162836	339.406	0.500645	0.014396	0.182988	ACP6
ENSG00000082153	4642.62	-0.397743	0.014405	0.182988	BZW1
ENSG00000147044	2542.06	0.378635	0.0144121	0.182988	CASK
ENSG00000232110	85.5632	-0.610255	0.0144138	0.182988
ENSG00000242797	40.2653	-0.722374	0.0144268	0.183012	GLYCTK-AS1
ENSG00000127481	11875.6	0.363496	0.0144656	0.183097	UBR4
ENSG00000169554	2608.89	0.490392	0.0144572	0.183097	ZEB2
ENSG00000168242	2322.42	-0.577468	0.0145006	0.183097
ENSG00000077713	197.412	0.617044	0.0144906	0.183097	SLC25A43
ENSG00000102572	3767.87	-0.461084	0.0144865	0.183097	STK24
ENSG00000188554	3465.24	0.370675	0.0144946	0.183097	NBR1
ENSG00000198954	1821.24	-0.557697	0.0145297	0.183322	KIF1BP
ENSG00000179029	175.03	-0.535173	0.0146261	0.184255	TMEM107
ENSG00000229980	32.7331	0.72549	0.014623	0.184255	TOB1-AS1
ENSG00000181218	1350.09	-0.638901	0.0146688	0.184509	HIST3H2A
ENSG00000166451	778.59	-0.466243	0.0146662	0.184509	CENPN
ENSG00000225808	24.3959	-0.718175	0.014745	0.18489	DNAJC19P5
ENSG00000144455	197.053	0.565181	0.0147555	0.18489	SUMF1
ENSG00000112877	585.775	-0.434355	0.0147199	0.18489	CEP72
ENSG00000182747	44.1398	0.694916	0.0147668	0.18489	SLC35D3
ENSG00000187325	1582.85	0.427837	0.0147628	0.18489	TAF9B
ENSG00000130748	774.59	-0.455669	0.0147446	0.18489	TMEM160
ENSG00000143919	430.274	0.433785	0.0147992	0.185124	CAMKMT
ENSG00000251562	286995	0.478404	0.0148081	0.185124	MALAT1
ENSG00000198435	180.706	-0.628668	0.0148242	0.185184	NRARP
ENSG00000087448	2829.88	0.370471	0.0148446	0.185298	KLHL42
ENSG00000110660	635.644	0.500134	0.0148879	0.185554	SLC35F2
ENSG00000069188	906.555	-0.531187	0.0148852	0.185554	SDK2
ENSG00000130520	3501.78	-0.442565	0.0148996	0.18556	LSM4
ENSG00000132002	1617.87	-0.404753	0.0149218	0.185695	DNAJB1
ENSG00000178773	163.59	-0.528243	0.0149478	0.185877	CPNE7
ENSG00000038382	22056.1	0.349843	0.0149657	0.185904	TRIO
ENSG00000111215	809.179	0.508013	0.0149727	0.185904	PRR4
ENSG00000110987	2553.72	-0.490332	0.0149923	0.186007	BCL7A
ENSG00000083799	1112.1	0.39882	0.0150261	0.186285	CYLD
ENSG00000075240	1062.07	0.464013	0.0150503	0.186444	GRAMD4
ENSG00000156802	2443.28	-0.534619	0.0150968	0.186879	ATAD2
ENSG00000197746	26712.2	0.37266	0.0151501	0.187255	PSAP
ENSG00000152207	351.194	-0.507348	0.0151482	0.187255	CYSLTR2
ENSG00000136717	5441.91	0.408431	0.0152477	0.188319	BIN1
ENSG00000175040	559.197	-0.520354	0.0152653	0.188395	CHST2
ENSG00000206561	350.796	-0.616691	0.0152796	0.188429	COLQ
ENSG00000152092	113.016	0.683529	0.0153029	0.188524	ASTN1
ENSG00000119283	1787.53	0.457011	0.0153126	0.188524	TRIM67
ENSG00000118997	30.262	0.724449	0.0153333	0.188524	DNAH7
ENSG00000166762	229.031	0.483631	0.0153263	0.188524	CATSPER2
ENSG00000233030	21.5877	0.726518	0.0154758	0.189942
ENSG00000143742	3773.25	-0.461666	0.0154759	0.189942	SRP9
ENSG00000166263	878.609	-0.418938	0.0154951	0.189942	STXBP4
ENSG00000268593	16.7769	0.726593	0.0154889	0.189942
ENSG00000077327	103.258	0.655711	0.0155512	0.190487	SPAG6
ENSG00000169231	959.165	0.472514	0.0157037	0.190734	THBS3
ENSG00000198570	763.134	-0.423864	0.0156125	0.190734	RD3
ENSG00000261786	238.278	0.583852	0.0156453	0.190734
ENSG00000178149	307.853	0.536783	0.0157146	0.190734	DALRD3
ENSG00000142731	870.502	-0.55777	0.0156938	0.190734	PLK4
ENSG00000008513	456.885	0.455844	0.0157205	0.190734	ST3GAL1
ENSG00000198642	906.731	0.398947	0.0156144	0.190734	KLHL9
ENSG00000136830	515.011	-0.550035	0.0156371	0.190734	FAM129B
ENSG00000177108	95.8475	-0.693348	0.0156882	0.190734	ZDHHC22
ENSG00000134146	713.458	-0.461709	0.0156469	0.190734	DPH6
ENSG00000272888	733.735	0.481574	0.01571	0.190734	LINC01578
ENSG00000179094	3051.06	-0.475897	0.0157227	0.190734	PER1
ENSG00000087095	1989.47	0.497638	0.0156525	0.190734	NLK
ENSG00000141522	22775.9	-0.614711	0.0157522	0.19095	ARHGDIA
ENSG00000006016	63.1781	-0.634354	0.0157705	0.191031	CRLF1
ENSG00000122691	9162.52	-0.499956	0.0158567	0.191933	TWIST1
ENSG00000100784	187.961	-0.543476	0.0158798	0.192071	RPS6KA5
ENSG00000227051	4274.25	0.538867	0.0159338	0.192581	C14orf132
ENSG00000077092	946.818	-0.573161	0.0160142	0.193125	RARB
ENSG00000121211	216.994	-0.552473	0.0159928	0.193125	MND1
ENSG00000137267	3970.69	0.528242	0.016009	0.193125	TUBB2A
ENSG00000167670	4918.94	-0.542024	0.0160507	0.193424	CHAF1A
ENSG00000138688	3883.93	0.402116	0.0161003	0.193736	KIAA1109
ENSG00000106392	399.65	-0.453449	0.0160982	0.193736	C1GALT1
ENSG00000196141	8911.84	-0.388134	0.0162449	0.194476	SPATS2L
ENSG00000124496	1265.31	-0.399761	0.0162005	0.194476	TRERF1
ENSG00000173681	380.742	0.437611	0.0162288	0.194476	CXorf23
ENSG00000166321	42.9335	0.650968	0.0162112	0.194476	NUDT13
ENSG00000139132	1808.95	0.429944	0.0162418	0.194476	FGD4
ENSG00000167186	630.165	0.407396	0.0161767	0.194476	COQ7
ENSG00000214078	4493.96	0.378131	0.0162177	0.194476	CPNE1
ENSG00000106003	35.7425	-0.697531	0.0163262	0.195306	LFNG
ENSG00000101445	3469.37	0.535857	0.016353	0.195484	PPP1R16B
ENSG00000185215	94.4533	-0.604019	0.0164414	0.196397	TNFAIP2
ENSG00000144283	1714.23	-0.426929	0.0165039	0.19657	PKP4
ENSG00000256043	41.1287	0.667989	0.0164912	0.19657	CTSO
ENSG00000168300	1438.36	0.422343	0.0164693	0.19657	PCMTD1
ENSG00000197771	1947.22	-0.449883	0.0164962	0.19657	MCMBP
ENSG00000109452	30.6921	-0.707513	0.0165572	0.196804	INPP4B
ENSG00000047346	1454.53	0.373983	0.0165395	0.196804	FAM214A
ENSG00000086506	19.308	0.719397	0.0165596	0.196804	HBQ1
ENSG00000087085	315.961	0.619341	0.016615	0.19732	ACHE
ENSG00000132437	6003.42	0.507191	0.0166307	0.197363	DDC
ENSG00000241472	230.109	-0.48368	0.0166665	0.197644	PTPRG-AS1
ENSG00000153982	1114.7	0.446368	0.0166803	0.197666	GDPD1
ENSG00000108294	1661.58	-0.39278	0.0167045	0.197808
ENSG00000173193	189.363	-0.509553	0.016795	0.198452	PARP14
ENSG00000137817	2922.16	0.384028	0.0167886	0.198452	PARP6
ENSG00000101745	1756.87	0.368728	0.0167952	0.198452	ANKRD12
ENSG00000144043	1542.74	0.369892	0.0169048	0.199395	TEX261
ENSG00000112029	1529.49	-0.540104	0.016898	0.199395	FBXO5
ENSG00000135451	2367.99	-0.583927	0.0169115	0.199395	TROAP
ENSG00000173918	17.8647	-0.710054	0.0169714	0.199958	C1QTNF1
ENSG00000135185	316.797	-0.514894	0.0170026	0.200181	TMEM243
ENSG00000158163	144.246	-0.503245	0.0170301	0.200361	DZIP1L
ENSG00000100380	10291.3	-0.435618	0.0170628	0.200601	ST13
ENSG00000152642	198.308	0.521513	0.0170977	0.200723	GPD1L
ENSG00000198538	283.322	-0.463655	0.0170885	0.200723	ZNF28
ENSG00000181404	161.563	0.606252	0.0171167	0.200802	WASH1
ENSG00000134532	2196.95	-0.434	0.0171755	0.201348	SOX5
ENSG00000226711	57.3028	0.682328	0.017228	0.20182	FAM66C
ENSG00000185008	2246.81	0.704552	0.0172603	0.202053	ROBO2
ENSG00000131759	8928.95	-0.371608	0.0172814	0.202155	RARA
ENSG00000184270	1534.32	-0.505523	0.0173025	0.202258	HIST2H2AB
ENSG00000253213	28.2501	0.697596	0.017349	0.202512
ENSG00000226179	18.6589	0.712525	0.0173379	0.202512	LINC00685
ENSG00000239665	448.573	0.430628	0.0173978	0.202937
ENSG00000183444	125.154	0.615352	0.0174401	0.203286	OR7E38P
ENSG00000152102	6012.59	0.407877	0.0175009	0.203326	FAM168B
ENSG00000170088	890.036	0.512604	0.0174845	0.203326	TMEM192
ENSG00000188917	48.9162	-0.656107	0.0174682	0.203326	TRMT2B
ENSG00000179101	47.574	0.630967	0.017493	0.203326
ENSG00000128309	1635.73	-0.391928	0.0175057	0.203326	MPST
ENSG00000154277	22521.8	0.360843	0.017522	0.203372	UCHL1
ENSG00000121005	3513.2	-0.441285	0.0176131	0.204242	CRISPLD1
ENSG00000149150	67.4991	-0.695324	0.0176343	0.204242	SLC43A1
ENSG00000132026	50.7896	-0.624802	0.0176233	0.204242	RTBDN
ENSG00000132436	793.49	-0.479009	0.0176834	0.204665	FIGNL1
ENSG00000121152	1457.28	-0.526325	0.0177041	0.204759	NCAPH
ENSG00000136367	4848.05	0.433891	0.0177386	0.205014	ZFHX2
ENSG00000107077	786.975	0.500603	0.0178044	0.205418	KDM4C
ENSG00000138160	1898.98	-0.527834	0.0177981	0.205418	KIF11
ENSG00000142227	84.5497	-0.559136	0.0178111	0.205418	EMP3
ENSG00000198176	3057.54	-0.509757	0.0178526	0.205627	TFDP1
ENSG00000167526	20668.4	0.398339	0.0178544	0.205627	RPL13
ENSG00000157227	114.843	-0.65679	0.0178949	0.205948	MMP14
ENSG00000271361	188.138	0.51322	0.0179208	0.206102	HTATSF1P2
ENSG00000230606	60.0271	0.643365	0.0179481	0.206244
ENSG00000115107	87.0875	0.59304	0.0179583	0.206244	STEAP3
ENSG00000259326	24.294	0.701086	0.0179815	0.206365
ENSG00000241014	87.0686	0.638812	0.0180023	0.206459
ENSG00000151572	523.895	0.523009	0.0180362	0.206703	ANO4
ENSG00000225855	140.702	0.515846	0.0180784	0.206897	RUSC1-AS1
ENSG00000082684	438.386	-0.575669	0.01807	0.206897	SEMA5B
ENSG00000027697	1207.99	0.44336	0.0181022	0.207022	IFNGR1
ENSG00000261534	1178.67	0.437337	0.0181146	0.207022
ENSG00000125844	2347.42	-0.420971	0.0181433	0.207206	RRBP1
ENSG00000161996	897.72	-0.462508	0.0181906	0.207456	WDR90
ENSG00000005189	155.252	-0.563128	0.0181815	0.207456
ENSG00000172977	1140.1	0.371378	0.0182225	0.207676	KAT5
ENSG00000004897	4952.26	-0.414834	0.0182856	0.20825	CDC27
ENSG00000066032	4074.7	0.435723	0.0184171	0.209601	CTNNA2
ENSG00000119392	714.941	-0.476993	0.0184513	0.209845	GLE1
ENSG00000115216	2874.45	0.406666	0.0184973	0.210222	NRBP1
ENSG00000059378	182.981	0.562972	0.0185335	0.210487	PARP12
ENSG00000160446	511.924	-0.536719	0.018602	0.211119	ZDHHC12
ENSG00000125454	441.624	-0.47845	0.0186453	0.211464	SLC25A19
ENSG00000109819	1620.74	0.574392	0.0186919	0.211776	PPARGC1A
ENSG00000260448	21.7299	-0.696692	0.0186987	0.211776	LCMT1-AS1
ENSG00000147081	25.6993	0.703786	0.0187158	0.211823	AKAP4
ENSG00000141150	3094.07	-0.452506	0.0187389	0.211938
ENSG00000139618	2163.68	-0.545861	0.0187639	0.212075	BRCA2
ENSG00000011021	1579.36	0.369136	0.0188174	0.212532	CLCN6
ENSG00000129244	61.738	-0.678164	0.0188337	0.212571	ATP1B2
ENSG00000071539	1599.46	-0.4909	0.0188807	0.212808	TRIP13
ENSG00000108061	2046.99	0.44414	0.0188795	0.212808	SHOC2
ENSG00000176058	319.666	-0.557758	0.0189064	0.212951	TPRN
ENSG00000170558	12992.9	0.477427	0.0189434	0.213093	CDH2
ENSG00000074219	1313.44	-0.535317	0.0189451	0.213093	TEAD2
ENSG00000026559	217.671	0.578212	0.0189595	0.213109	KCNG1
ENSG00000104872	1500.65	0.437687	0.0189899	0.213304	PIH1D1
ENSG00000079435	182.666	-0.490044	0.0190537	0.213874	LIPE
ENSG00000103932	3237.18	-0.379617	0.0190789	0.214011	RPAP1
ENSG00000146802	436.795	0.422105	0.0191549	0.214339	TMEM168
ENSG00000138297	1325.44	-0.425051	0.0191364	0.214339
ENSG00000100485	2039.38	0.352387	0.0191736	0.214339	SOS2
ENSG00000255192	22.1411	-0.695775	0.0191432	0.214339	NANOGP8
ENSG00000177511	2737.96	0.415179	0.0191666	0.214339	ST8SIA3
ENSG00000230630	495.458	-0.528358	0.0192496	0.215042	DNM3OS
ENSG00000184557	40.5695	-0.683306	0.0192732	0.215158	SOCS3
ENSG00000233369	229.652	0.642204	0.0193409	0.215767	GTF2IP4
ENSG00000116260	1410.67	-0.468633	0.0193944	0.216217	QSOX1
ENSG00000255571	520.712	-0.480422	0.0194118	0.216263	MIR9-3HG
ENSG00000211895	749.03	0.696505	0.0194434	0.216468	IGHA1
ENSG00000229267	28.703	-0.68189	0.019489	0.216681
ENSG00000035499	1286.26	-0.584612	0.0194869	0.216681	DEPDC1B
ENSG00000204842	13927.6	0.358162	0.0195548	0.217266	ATXN2
ENSG00000167619	1976.29	-0.436662	0.0195815	0.217415	TMEM145
ENSG00000131374	2700.72	-0.359457	0.0196107	0.217591	TBC1D5
ENSG00000127951	18.8188	0.699959	0.0196484	0.217862	FGL2
ENSG00000254876	33.0521	0.687215	0.0196777	0.218039
ENSG00000162877	17.0869	0.699358	0.0197472	0.21809	PM20D1
ENSG00000163507	1544.26	-0.424395	0.0197693	0.21809	KIAA1524
ENSG00000196374	5581.04	-0.56086	0.0197618	0.21809
ENSG00000066777	4478.17	0.383464	0.0197291	0.21809	ARFGEF1
ENSG00000100644	54929.2	0.427375	0.0197167	0.21809	HIF1A
ENSG00000172382	166.063	0.638087	0.0197067	0.21809	PRSS27
ENSG00000100288	50.9765	0.647131	0.0197755	0.21809	CHKB
ENSG00000143179	3849.21	-0.409087	0.0198262	0.218501	UCK2
ENSG00000131788	973.048	-0.523364	0.0198597	0.218576	PIAS3
ENSG00000132003	1996.39	0.481414	0.0198501	0.218576	ZSWIM4
ENSG00000075151	12445.4	0.446709	0.0198867	0.218727	EIF4G3
ENSG00000179348	35497.8	0.407368	0.0199026	0.218755	GATA2
ENSG00000175348	285.57	0.4339	0.0199278	0.218886	TMEM9B
ENSG00000198502	282.88	-0.556422	0.0199485	0.218965	HLA-DRB5
ENSG00000115221	22.3933	0.693852	0.0199665	0.219016	ITGB6
ENSG00000168280	13537.8	0.379971	0.0200033	0.219273	KIF5C
ENSG00000051108	2848.32	0.381832	0.0200787	0.219952	HERPUD1
ENSG00000173226	392.255	-0.409422	0.020121	0.220108	IQCB1
ENSG00000072506	2176.3	0.464499	0.0201467	0.220108	HSD17B10
ENSG00000120896	1081.1	-0.479476	0.0201422	0.220108	SORBS3
ENSG00000259397	30.9848	-0.677787	0.0201328	0.220108
ENSG00000106399	953.412	-0.454611	0.0201766	0.220288	RPA3
ENSG00000165501	355.208	-0.535054	0.0202066	0.220469	LRR1
ENSG00000179454	1315.71	0.444842	0.0202229	0.220499	KLHL28
ENSG00000136108	6344.95	-0.481824	0.0203119	0.220839	CKAP2
ENSG00000151748	716.98	-0.440323	0.0203148	0.220839	SAV1
ENSG00000185100	76.0911	0.60608	0.0203149	0.220839	ADSSL1
ENSG00000134138	5863.78	-0.382501	0.0203076	0.220839	MEIS2
ENSG00000174485	2492.5	0.395087	0.020335	0.220839	DENND4A
ENSG00000140577	2393.82	0.358386	0.020332	0.220839	CRTC3
ENSG00000141279	3223.78	0.354642	0.0203992	0.22139	NPEPPS
ENSG00000138459	985.151	-0.419611	0.0204464	0.22158	SLC35A5
ENSG00000171004	182.991	0.540498	0.0204573	0.22158	HS6ST2
ENSG00000258872	17.026	0.691923	0.0204413	0.22158	FDPSP3
ENSG00000095539	604.479	0.482725	0.0205167	0.222077	SEMA4G
ENSG00000164010	135.277	0.526763	0.0205402	0.222178	ERMAP
ENSG00000235531	194.805	0.648298	0.0205638	0.222178	MSC-AS1
ENSG00000211584	1447.28	-0.367529	0.0205667	0.222178	SLC48A1
ENSG00000186174	6727.69	-0.439447	0.0205961	0.222197	BCL9L
ENSG00000060237	33541	0.322599	0.0206092	0.222197	WNK1
ENSG00000189136	250.639	0.516669	0.0205999	0.222197	UBE2Q2P1
ENSG00000113595	552.496	0.466064	0.0206417	0.2224	TRIM23
ENSG00000272198	56.0237	-0.601589	0.0207031	0.222623
ENSG00000253138	44.776	0.694176	0.0206962	0.222623	LINC00967
ENSG00000183570	3506.46	0.421166	0.020688	0.222623	PCBP3
ENSG00000010818	1261.98	-0.453254	0.0207428	0.222903	HIVEP2
ENSG00000235236	23.9601	-0.683528	0.0208337	0.223587
ENSG00000175048	373.727	0.426746	0.0208207	0.223587	ZDHHC14
ENSG00000203706	37.4815	-0.674916	0.020866	0.223656	SERTAD4-AS1
ENSG00000103811	435.171	0.530646	0.0208674	0.223656	CTSH
ENSG00000130396	5356.13	0.38906	0.0209076	0.22394	AFDN
ENSG00000138182	2188.48	-0.530297	0.020933	0.224066	KIF20B
ENSG00000078070	1870.66	0.479878	0.0209681	0.224295	MCCC1
ENSG00000006634	997.992	-0.486467	0.0210244	0.224749	DBF4
ENSG00000244754	3605.53	0.368573	0.0210439	0.224811	N4BP2L2
ENSG00000196787	6614.7	-0.568535	0.021098	0.225243	HIST1H2AG
ENSG00000115935	1113.66	-0.45043	0.0211596	0.225606	WIPF1
ENSG00000266935	127.531	0.493306	0.0211513	0.225606
ENSG00000070950	675.472	-0.457517	0.0212751	0.225764	RAD18
ENSG00000223394	21.8378	0.650159	0.0212967	0.225764	TRBV29OR9-2
ENSG00000148840	7663.58	-0.401706	0.0212552	0.225764	PPRC1
ENSG00000162105	2428.63	0.40768	0.0212841	0.225764	SHANK2
ENSG00000027075	1340.32	-0.402157	0.0212985	0.225764	PRKCH
ENSG00000102908	9142.84	0.390106	0.0212075	0.225764	NFAT5
ENSG00000173805	55.6625	-0.647878	0.0212019	0.225764	HAP1
ENSG00000154975	140.83	0.576721	0.0212421	0.225764	CA10
ENSG00000182463	4153.54	0.462741	0.0212369	0.225764	TSHZ2
ENSG00000138166	576.6	0.538096	0.0213296	0.225947	DUSP5
ENSG00000112759	1149.49	-0.422402	0.0213775	0.226309	SLC29A1
ENSG00000204282	163.259	-0.610086	0.0213997	0.226397	TNRC6C-AS1
ENSG00000241634	108.215	-0.538601	0.0214562	0.226679
ENSG00000187024	133.867	0.477682	0.0214805	0.226679	PTRH1
ENSG00000126214	1899.91	0.397713	0.0214817	0.226679	KLC1
ENSG00000103978	1334.56	0.518574	0.0214555	0.226679	TMEM87A
ENSG00000006715	1217.43	0.409271	0.0215247	0.226841	VPS41
ENSG00000206603	87.6947	-0.574128	0.0215241	0.226841
ENSG00000126777	11574.4	0.433925	0.0215805	0.227282	KTN1
ENSG00000260412	215.632	0.520088	0.0216396	0.227758
ENSG00000181544	162.159	-0.470464	0.021684	0.228079	FANCB
ENSG00000196890	373.035	-0.496693	0.0217175	0.228285	HIST3H2BB
ENSG00000184949	337.679	0.431746	0.0218391	0.229416	FAM227A
ENSG00000176407	1427.51	0.420199	0.0219207	0.229978	KCMF1
ENSG00000163596	418.063	0.509776	0.0219076	0.229978	ICA1L
ENSG00000097046	975.759	-0.464819	0.0219713	0.230066	CDC7
ENSG00000168894	2011.16	0.48215	0.021953	0.230066	RNF181
ENSG00000130204	4832.76	-0.358407	0.0219623	0.230066	TOMM40
ENSG00000152578	1562.13	0.452448	0.0220603	0.230704	GRIA4
ENSG00000171681	9611.65	0.360485	0.0220525	0.230704	ATF7IP
ENSG00000232434	394.362	0.589798	0.0221129	0.231106	C9orf172
ENSG00000056487	5537.78	-0.484479	0.0221473	0.231318	PHF21B
ENSG00000167202	632.879	-0.452104	0.0221783	0.231347	TBC1D2B
ENSG00000132661	470.314	-0.422933	0.0221756	0.231347	NXT1
ENSG00000116991	1181.1	-0.491354	0.0222053	0.231428	SIPA1L2
ENSG00000183308	31.0784	-0.64186	0.0222163	0.231428
ENSG00000272189	27.97	0.676789	0.0222567	0.231428
ENSG00000224046	30.2052	-0.650318	0.0222323	0.231428
ENSG00000134627	21.8954	0.680023	0.0222565	0.231428	PIWIL4
ENSG00000110013	147.062	0.558906	0.0223195	0.231933	SIAE
ENSG00000155380	4025.62	-0.419002	0.0223408	0.232007	SLC16A1
ENSG00000124532	1540.43	-0.395135	0.0223926	0.232104	MRS2
ENSG00000051180	405.279	-0.53592	0.0223883	0.232104	RAD51
ENSG00000101400	104.936	-0.5638	0.0223769	0.232104	SNTA1
ENSG00000114054	1455.42	0.354538	0.0225334	0.232129	PCCB
ENSG00000196656	46.9793	-0.68473	0.0225481	0.232129
ENSG00000109654	9191.35	0.433953	0.0225118	0.232129	TRIM2
ENSG00000164484	133.611	0.658245	0.022551	0.232129	TMEM200A
ENSG00000148175	2783.58	-0.496818	0.0224094	0.232129	STOM
ENSG00000264529	18.1283	0.685164	0.0224603	0.232129
ENSG00000152240	225.516	-0.452636	0.0225001	0.232129	HAUS1
ENSG00000134049	762.76	0.356291	0.0225401	0.232129	IER3IP1
ENSG00000125885	2633.99	-0.421972	0.0224437	0.232129	MCM8
ENSG00000088247	18546.8	-0.390899	0.0225044	0.232129	KHSRP
ENSG00000270022	139.209	-0.54975	0.0224452	0.232129
ENSG00000253477	228.901	0.473691	0.0225917	0.232402
ENSG00000164983	480.067	0.478335	0.0226102	0.232447	TMEM65
ENSG00000138613	197.882	0.553117	0.0226699	0.232691	APH1B
ENSG00000156853	1116.1	-0.363614	0.0226644	0.232691	ZNF689
ENSG00000018869	64.8572	0.572271	0.0226766	0.232691	ZNF582
ENSG00000110107	2393.48	-0.392573	0.0227541	0.23334	PRPF19
ENSG00000167524	66.5375	0.575165	0.0227987	0.233606
ENSG00000141985	5241.32	-0.549266	0.0228086	0.233606	SH3GL1
ENSG00000122912	481.934	0.412075	0.0228334	0.233714	SLC25A16
ENSG00000272620	16.7176	-0.67255	0.0228529	0.233768	AFAP1-AS1
ENSG00000185112	350.652	-0.481487	0.0228779	0.233775	FAM43A
ENSG00000263327	195.201	0.493216	0.0228822	0.233775	TAPT1-AS1
ENSG00000105855	1144.68	0.581365	0.0229053	0.233798	ITGB8
ENSG00000260276	144.274	0.561768	0.0229129	0.233798
ENSG00000154493	149.561	0.525952	0.0229554	0.233939	C10orf90
ENSG00000125872	258.279	-0.578037	0.0229478	0.233939	LRRN4
ENSG00000189403	8735.5	-0.449823	0.0230053	0.234302	HMGB1
ENSG00000128000	555.563	0.437119	0.0230217	0.234323	ZNF780B
ENSG00000154040	171.122	-0.527192	0.0230666	0.234634	CABYR
ENSG00000163867	153.15	0.498587	0.0231249	0.234651	ZMYM6
ENSG00000135636	89.8407	0.613243	0.0231052	0.234651	DYSF
ENSG00000237238	40.0004	0.662731	0.0230876	0.234651	BMS1P10
ENSG00000102886	74.0762	0.57574	0.0231313	0.234651	GDPD3
ENSG00000166704	520.28	0.437735	0.0231398	0.234651	ZNF606
ENSG00000054277	280.387	-0.527179	0.0231637	0.234747	OPN3
ENSG00000184785	122.063	-0.518408	0.0231977	0.234802	SMIM10
ENSG00000261303	27.2787	-0.662632	0.0231903	0.234802
ENSG00000186866	1211.79	0.387577	0.0232193	0.234875	POFUT2
ENSG00000269938	86.395	0.601444	0.0232538	0.235079
ENSG00000059728	770.314	0.430892	0.0233378	0.235637	MXD1
ENSG00000184787	3217.86	-0.444206	0.0233365	0.235637	UBE2G2
ENSG00000243155	81.5143	0.570878	0.0233691	0.235808
ENSG00000153551	319.638	-0.472198	0.0234662	0.23635	CMTM7
ENSG00000203813	2041.26	-0.587437	0.023457	0.23635
ENSG00000112039	155.774	-0.479274	0.023457	0.23635	FANCE
ENSG00000117533	1267.69	0.38842	0.0235767	0.237172	VAMP4
ENSG00000101224	2956.49	-0.492579	0.0235762	0.237172	CDC25B
ENSG00000085999	605.252	-0.565448	0.0236764	0.237403	RAD54L
ENSG00000164086	2359.9	-0.419844	0.0236867	0.237403	DUSP7
ENSG00000122778	9449.33	0.336231	0.023636	0.237403	KIAA1549
ENSG00000111788	502.479	-0.538894	0.0236853	0.237403
ENSG00000139719	938.208	0.474801	0.0236617	0.237403	VPS33A
ENSG00000267473	349.573	0.579965	0.023642	0.237403
ENSG00000090273	3779.4	-0.429028	0.0237078	0.237469	NUDC
ENSG00000132872	5150.23	-0.544876	0.0237366	0.237613	SYT4
ENSG00000261584	29.8393	0.662853	0.0237607	0.237708
ENSG00000197102	40497.1	0.362262	0.0238008	0.237964	DYNC1H1
ENSG00000179294	314.397	-0.615117	0.0238504	0.238189
ENSG00000184402	1838.5	0.362129	0.0238523	0.238189	SS18L1
ENSG00000149260	2641.14	-0.453458	0.0238893	0.238413	CAPN5
ENSG00000001167	2585.68	0.407186	0.023946	0.238577	NFYA
ENSG00000135540	34.9006	-0.638498	0.0239495	0.238577	NHSL1
ENSG00000099330	246.249	-0.478883	0.0239257	0.238577	OCEL1
ENSG00000164576	610.704	0.418337	0.0239947	0.238737	SAP30L
ENSG00000108379	250.866	0.546756	0.0239867	0.238737	WNT3
ENSG00000006007	3932.97	0.492915	0.0240495	0.239137	GDE1
ENSG00000156384	116.567	-0.571133	0.0240986	0.239334	SFR1
ENSG00000088325	7235.16	-0.473134	0.0240844	0.239334	TPX2
ENSG00000129682	293.177	0.600291	0.024118	0.239382	FGF13
ENSG00000176208	717.964	-0.511298	0.0242156	0.240205	ATAD5
ENSG00000164237	121.662	0.527756	0.0242878	0.240542	CMBL
ENSG00000095596	41043.3	0.400822	0.0242936	0.240542	CYP26A1
ENSG00000196756	1708.35	0.469685	0.024283	0.240542	SNHG17
ENSG00000170989	875.581	0.482053	0.0243265	0.240722	S1PR1
ENSG00000105642	197.359	-0.622493	0.0243609	0.240917	KCNN1
ENSG00000104756	784.204	0.43405	0.0245166	0.242165	KCTD9
ENSG00000112977	3823.2	-0.417916	0.0245833	0.24253	DAP
ENSG00000084463	8837.16	-0.353302	0.0245706	0.24253	WBP11
ENSG00000130695	933.694	-0.472535	0.0247399	0.24275	CEP85
ENSG00000136531	307.889	0.485563	0.0246914	0.24275	SCN2A
ENSG00000234617	16.0504	0.67439	0.024673	0.24275	SNRK-AS1
ENSG00000114737	192.484	-0.615354	0.0246257	0.24275	CISH
ENSG00000271978	37.2458	-0.643336	0.0247335	0.24275
ENSG00000165152	2395.03	0.354945	0.0247538	0.24275	TMEM246
ENSG00000184047	1565.31	0.521632	0.0247117	0.24275	DIABLO
ENSG00000176894	58.8589	-0.611547	0.0247334	0.24275	PXMP2
ENSG00000161395	114.433	0.500693	0.0247111	0.24275	PGAP3
ENSG00000130487	18.9714	0.67183	0.0246712	0.24275	KLHDC7B
ENSG00000146250	32.2384	-0.651672	0.0248469	0.243371	PRSS35
ENSG00000171867	3040.7	0.471826	0.0248388	0.243371	PRNP
ENSG00000163344	569.992	-0.411897	0.0249466	0.244181	PMVK
ENSG00000100258	1850.64	-0.416768	0.0249593	0.244181	LMF2
ENSG00000197714	2499.7	0.364656	0.0249908	0.244343	ZNF460
ENSG00000076641	1003.77	-0.513624	0.0250289	0.24457	PAG1
ENSG00000177628	1493.98	0.337068	0.0251064	0.244888	GBA
ENSG00000106477	1683.16	-0.404847	0.0250994	0.244888	CEP41
ENSG00000205913	99.707	0.562854	0.0250989	0.244888	SRRM2-AS1
ENSG00000221886	245.048	-0.486656	0.0251562	0.245228	ZBED8
ENSG00000145741	15709.9	-0.328963	0.0252631	0.246124	BTF3
ENSG00000176387	231.252	-0.625654	0.0253769	0.247085	HSD11B2
ENSG00000144554	537.143	-0.437537	0.025465	0.247796	FANCD2
ENSG00000172009	2041.25	-0.342614	0.0254861	0.247854	THOP1
ENSG00000267698	24.2365	-0.656638	0.0255026	0.247867
ENSG00000174238	1300.88	-0.570366	0.0255202	0.247891	PITPNA
ENSG00000128578	201.023	-0.43842	0.0255828	0.248156	STRIP2
ENSG00000127191	879.628	-0.4462	0.025593	0.248156	TRAF2
ENSG00000149091	2208.11	-0.418199	0.0256081	0.248156	DGKZ
ENSG00000177469	24.745	-0.670188	0.0255743	0.248156	PTRF
ENSG00000138246	5843.18	0.385607	0.0257614	0.249472	DNAJC13
ENSG00000163964	674.653	-0.460245	0.0257978	0.249472	PIGX
ENSG00000198874	1079.84	0.445444	0.0257955	0.249472	TYW1
ENSG00000158623	185.894	0.488825	0.0258048	0.249472	COPG2
ENSG00000109758	18.6036	0.642703	0.0258813	0.249808	HGFAC
ENSG00000247317	26.7312	0.650667	0.0258611	0.249808
ENSG00000070961	7704.79	-0.330313	0.0258853	0.249808	ATP2B1
ENSG00000147536	666.178	-0.573313	0.0259328	0.250118	GINS4
ENSG00000150594	289.023	0.563391	0.0260156	0.25061	ADRA2A
ENSG00000262001	49.9824	0.605852	0.0260297	0.25061	DLGAP1-AS2
ENSG00000070423	2492.65	-0.358941	0.0260188	0.25061	RNF126
ENSG00000158201	79.9099	-0.572229	0.0260561	0.250717	ABHD3
ENSG00000261824	864.537	0.387139	0.0260722	0.250725	LINC00662
ENSG00000189369	401.487	0.392758	0.0261516	0.251193	GSPT2
ENSG00000134817	1779.74	-0.463055	0.0261457	0.251193	APLNR
ENSG00000110076	961.749	-0.442853	0.0261945	0.251311	NRXN2
ENSG00000080031	3054.51	0.39032	0.026188	0.251311	PTPRH
ENSG00000048052	1884.07	-0.395247	0.0262214	0.251403	HDAC9
ENSG00000263320	135.982	0.508967	0.0262349	0.251403
ENSG00000043514	453.457	0.432412	0.0263374	0.251592	TRIT1
ENSG00000260941	24.0732	0.665048	0.0263381	0.251592	LINC00622
ENSG00000174013	2031.32	-0.407179	0.0262939	0.251592	FBXO45
ENSG00000160949	504.764	-0.466765	0.0263319	0.251592	TONSL
ENSG00000151150	1978.84	-0.49	0.0263467	0.251592	ANK3
ENSG00000126787	1426.71	-0.572463	0.0262745	0.251592	DLGAP5
ENSG00000188313	80.2502	-0.554177	0.0264274	0.252182	PLSCR1
ENSG00000109536	1494.22	0.484304	0.0264558	0.252182	FRG1
ENSG00000166788	501.531	-0.387102	0.0264451	0.252182	SAAL1
ENSG00000272872	20.08	0.666022	0.0264701	0.252182
ENSG00000136813	5744.31	0.401113	0.0264931	0.252254	KIAA0368
ENSG00000223572	378.288	0.528384	0.026533	0.252488	CKMT1A
ENSG00000165244	738.013	-0.494931	0.0265714	0.252706	ZNF367
ENSG00000181744	171.613	-0.540885	0.026678	0.253556	C3orf58
ENSG00000099308	731.14	-0.439029	0.0266917	0.253556	MAST3
ENSG00000166845	463.672	-0.48714	0.0268011	0.254448	C18orf54
ENSG00000048707	2684.2	0.359341	0.0268603	0.254512	VPS13D
ENSG00000256040	145.912	0.569587	0.0268259	0.254512	PAPPA-AS1
ENSG00000258279	28.3246	0.646951	0.0268511	0.254512	LINC00592
ENSG00000042317	916.953	0.404145	0.0268701	0.254512	SPATA7
ENSG00000167468	4745.9	-0.411015	0.0269204	0.254841	GPX4
ENSG00000100228	592.615	0.456591	0.026941	0.254889	RAB36
ENSG00000166855	1211.35	0.449103	0.0270058	0.255355	CLPX
ENSG00000111275	1097.59	0.353802	0.0270431	0.255559	ALDH2
ENSG00000117010	51.3118	-0.602932	0.0271205	0.255898	ZNF684
ENSG00000111696	339.054	-0.49285	0.0271083	0.255898	NT5DC3
ENSG00000127220	327.994	-0.500249	0.0271258	0.255898	ABHD8
ENSG00000162591	63.7446	-0.583715	0.0272204	0.255953	MEGF6
ENSG00000228203	528.149	-0.468643	0.0273787	0.255953	RNF144A-AS1
ENSG00000115687	734.946	-0.473315	0.027289	0.255953	PASK
ENSG00000185973	401.535	0.386965	0.0273156	0.255953	TMLHE
ENSG00000104643	3859.89	0.363629	0.0272284	0.255953	MTMR9
ENSG00000104432	99.8013	-0.522585	0.0273511	0.255953	IL7
ENSG00000198680	207.955	-0.537906	0.027209	0.255953	TUSC1
ENSG00000183621	134.304	0.497365	0.0273169	0.255953	ZNF438
ENSG00000224596	23.0064	0.662694	0.027255	0.255953	ZMIZ1-AS1
ENSG00000171862	4835.92	0.361738	0.0273139	0.255953	PTEN
ENSG00000149136	4883.03	-0.398953	0.0273813	0.255953	SSRP1
ENSG00000167987	438.33	-0.53528	0.0272721	0.255953	VPS37C
ENSG00000077514	835.22	-0.458151	0.0273973	0.255953	POLD3
ENSG00000111678	1256.64	0.482652	0.0273747	0.255953	C12orf57
ENSG00000139988	22.4476	0.66219	0.0273969	0.255953	RDH12
ENSG00000125650	106.342	-0.529305	0.0272633	0.255953	PSPN
ENSG00000063180	579.642	0.407078	0.0272963	0.255953	CA11
ENSG00000231064	117.803	-0.483263	0.0274438	0.256241	MIR92B
ENSG00000249274	193.971	0.471632	0.0274652	0.256295	PDLIM1P4
ENSG00000106236	423.245	-0.535936	0.027485	0.256334	NPTX2
ENSG00000156171	1011.4	0.484586	0.027542	0.256464	DRAM2
ENSG00000212978	247.448	0.448419	0.0275459	0.256464
ENSG00000179134	10498.6	-0.340769	0.027525	0.256464	SAMD4B
ENSG00000184992	664.35	-0.508153	0.0275735	0.256575	BRI3BP
ENSG00000138395	1709.54	-0.45112	0.027671	0.256753	CDK15
ENSG00000120324	1198.37	0.382807	0.0276646	0.256753	PCDHB10
ENSG00000196586	625.45	0.480267	0.0276409	0.256753	MYO6
ENSG00000074803	26.64	-0.653815	0.0276543	0.256753	SLC12A1
ENSG00000088305	268.72	0.495928	0.0276245	0.256753	DNMT3B
ENSG00000197415	18.1861	0.645656	0.0277626	0.257191	VEPH1
ENSG00000135537	218.497	0.441737	0.0277653	0.257191	LACE1
ENSG00000079616	2002.17	-0.443788	0.0277647	0.257191	KIF22
ENSG00000159214	33.8788	0.659541	0.027808	0.25744	CCDC24
ENSG00000101972	3160.48	0.438161	0.0278421	0.257611	STAG2
ENSG00000106484	57.8737	0.652737	0.0278909	0.257818	MEST
ENSG00000251867	79.9238	0.556466	0.0278961	0.257818
ENSG00000172086	393.75	0.457776	0.0279551	0.25821	KRCC1
ENSG00000139182	1904.28	0.352294	0.0279699	0.25821	CLSTN3
ENSG00000163029	2507.34	-0.365952	0.0280291	0.258609	SMC6
ENSG00000134758	469.69	-0.391566	0.0280842	0.258827	RNF138
ENSG00000215447	499.735	0.459041	0.0280684	0.258827
ENSG00000010270	2455.11	0.445728	0.0281163	0.258831	STARD3NL
ENSG00000137502	3864.74	0.327221	0.028107	0.258831	RAB30
ENSG00000144285	39.1474	-0.653325	0.0281569	0.259059	SCN1A
ENSG00000087245	28976.6	-0.397506	0.0282066	0.25937	MMP2
ENSG00000130193	396.157	-0.500827	0.0282247	0.259392	THEM6
ENSG00000147571	3849.18	0.656618	0.0282953	0.259895	CRH
ENSG00000177542	827.29	-0.369872	0.0283179	0.259957	SLC25A22
ENSG00000155511	403.777	0.467574	0.0283399	0.260012	GRIA1
ENSG00000196295	932.528	0.355386	0.0283674	0.260119
ENSG00000226053	36.6488	0.637761	0.0284134	0.26025
ENSG00000169919	2106.28	-0.421514	0.0284075	0.26025	GUSB
ENSG00000177706	697.495	0.49201	0.0284379	0.260328	FAM20C
ENSG00000068308	2028.85	0.365819	0.02846	0.260386	OTUD5
ENSG00000060749	4675.53	-0.360155	0.0284991	0.260441	QSER1
ENSG00000167380	674.931	0.376196	0.0285138	0.260441	ZNF226
ENSG00000160310	1648.35	0.396557	0.0284886	0.260441	PRMT2
ENSG00000088899	884.46	0.45617	0.0285633	0.260748	LZTS3
ENSG00000156983	1667.03	-0.367402	0.0285888	0.260835	BRPF1
ENSG00000158286	397.904	0.416602	0.028642	0.260881	RNF207
ENSG00000117139	9872.64	0.359343	0.0286899	0.260881	KDM5B
ENSG00000144724	1129.52	-0.388482	0.028627	0.260881	PTPRG
ENSG00000013810	1833.76	-0.505178	0.0286883	0.260881	TACC3
ENSG00000113163	1810.47	0.449435	0.0287156	0.260881	COL4A3BP
ENSG00000150787	964.544	0.406694	0.0286359	0.260881	PTS
ENSG00000172789	252.167	-0.573534	0.0287311	0.260881	HOXC5
ENSG00000170175	119.489	0.497233	0.0287372	0.260881	CHRNB1
ENSG00000095932	46.0287	-0.63804	0.0286867	0.260881	SMIM24
ENSG00000154429	1065.53	-0.471681	0.0288385	0.261656	CCSAP
ENSG00000105854	723.505	0.51847	0.0288945	0.262019	PON2
ENSG00000166455	96.7306	0.505219	0.0290149	0.262965	C16orf46
ENSG00000261308	519.84	0.485488	0.0290623	0.263249	FIGNL2
ENSG00000135040	1432.16	0.355158	0.0290976	0.263422	NAA35
ENSG00000273306	66.2085	0.55547	0.0291216	0.263494
ENSG00000166432	18.1651	0.651978	0.0291377	0.263494	ZMAT1
ENSG00000149485	6784.36	-0.333641	0.0292276	0.264104	FADS1
ENSG00000121068	15446.1	-0.383258	0.0292374	0.264104	TBX2
ENSG00000157064	20215.2	0.338793	0.0293337	0.264431	NMNAT2
ENSG00000135541	855.125	-0.34644	0.0293481	0.264431	AHI1
ENSG00000182158	6775.9	-0.381278	0.0293328	0.264431	CREB3L2
ENSG00000120802	5709.62	-0.468938	0.0293705	0.264431	TMPO
ENSG00000102878	249.041	-0.527779	0.02932	0.264431	HSF4
ENSG00000261227	94.4367	0.536632	0.0293625	0.264431
ENSG00000269609	74.5217	0.540534	0.0294315	0.264835	RPARP-AS1
ENSG00000110318	897.946	0.392325	0.0294767	0.26495	CEP126
ENSG00000268460	50.6887	0.603818	0.0294712	0.26495
ENSG00000181982	28.6498	0.651561	0.029515	0.265123	CCDC149
ENSG00000141622	2980.99	0.4504	0.0295283	0.265123	RNF165
ENSG00000137941	1648.56	0.425357	0.0296736	0.265529	TTLL7
ENSG00000143479	289.113	-0.451349	0.0296803	0.265529	DYRK3
ENSG00000175093	1587.13	-0.515758	0.0295955	0.265529	SPSB4
ENSG00000077264	310.21	0.44622	0.0296705	0.265529	PAK3
ENSG00000161328	38.8319	-0.612405	0.0296857	0.265529	LRRC56
ENSG00000166946	1238.37	0.363136	0.0296927	0.265529	CCNDBP1
ENSG00000062716	5388.71	0.37133	0.0297032	0.265529	VMP1
ENSG00000234289	19.0239	-0.651572	0.0296506	0.265529	H2BFS
ENSG00000152556	2441.36	0.334986	0.0297383	0.265698	PFKM
ENSG00000067064	2127.2	-0.477907	0.0297632	0.26576	IDI1
ENSG00000179271	4839.8	-0.372775	0.0297777	0.26576	GADD45GIP1
ENSG00000153896	116.954	0.503418	0.029795	0.265769	ZNF599
ENSG00000099810	1515.17	0.366173	0.0298123	0.265779	MTAP
ENSG00000185668	36.4133	-0.651077	0.0299256	0.266209	POU3F1
ENSG00000142945	989.467	-0.511453	0.0298904	0.266209	KIF2C
ENSG00000144909	1230.63	-0.336064	0.0299088	0.266209	OSBPL11
ENSG00000109956	1750.69	-0.423875	0.0299246	0.266209	B3GAT1
ENSG00000100522	1471.3	-0.428048	0.0299463	0.266249	GNPNAT1
ENSG00000164045	1413.68	-0.441718	0.0299736	0.266324	CDC25A
ENSG00000151611	131.408	0.468313	0.0299873	0.266324	MMAA
ENSG00000170291	546.754	-0.356478	0.0300755	0.266963	ELP5
ENSG00000169442	65.9691	-0.576352	0.0301237	0.267217	CD52
ENSG00000143140	2417.78	-0.352387	0.0301368	0.267217
ENSG00000117016	1625.03	-0.338699	0.0301656	0.267328	RIMS3
ENSG00000213866	65.9995	0.563368	0.0302059	0.26754	YBX1P10
ENSG00000143954	97.588	0.543576	0.0302579	0.267856	REG3G
ENSG00000180176	806.988	0.452705	0.0302894	0.26799	TH
ENSG00000112033	3891.96	-0.385435	0.0303554	0.268429	PPARD
ENSG00000214826	346.228	-0.5519	0.0303757	0.268463	DDX12P
ENSG00000168961	23.4997	0.649437	0.0304312	0.268809	LGALS9
ENSG00000113368	8445.66	-0.544166	0.0304565	0.268887	LMNB1
ENSG00000171612	196.104	0.426707	0.03061	0.269095	SLC25A33
ENSG00000135632	595.53	-0.432053	0.030615	0.269095	SMYD5
ENSG00000153832	149.564	-0.451816	0.0305347	0.269095	FBXO36
ENSG00000182580	3450.44	-0.459276	0.0305809	0.269095	EPHB3
ENSG00000230590	519.099	0.424125	0.0305575	0.269095	FTX
ENSG00000211890	17.4514	0.635415	0.0305281	0.269095	IGHA2
ENSG00000261478	20.6749	0.646537	0.0306036	0.269095
ENSG00000158545	6180.76	-0.382489	0.0306444	0.269095	ZC3H18
ENSG00000005243	136.818	0.541539	0.0306429	0.269095	COPZ2
ENSG00000105643	44.6848	-0.621351	0.0305752	0.269095	ARRDC2
ENSG00000260253	51.8478	-0.61953	0.0306934	0.269288
ENSG00000054967	702.853	-0.495607	0.0306992	0.269288	RELT
ENSG00000137574	1852.62	-0.398406	0.0307279	0.269395	TGS1
ENSG00000123485	2736.79	-0.511912	0.0307589	0.269523	HJURP
ENSG00000044446	226.916	0.461744	0.0308045	0.269634	PHKA2
ENSG00000175893	875.699	0.498817	0.0308023	0.269634	ZDHHC21
ENSG00000065833	1334.24	0.408581	0.0308254	0.269672	ME1
ENSG00000101846	637.498	0.400182	0.0308583	0.269672	STS
ENSG00000196967	443.918	0.405422	0.0308493	0.269672	ZNF585A
ENSG00000238045	28.298	-0.61701	0.0309168	0.27004
ENSG00000141736	166.133	0.514843	0.0309403	0.270101	ERBB2
ENSG00000204161	74.0484	-0.603782	0.0309815	0.270317	C10orf128
ENSG00000163132	106.046	-0.604563	0.0311179	0.271218	MSX1
ENSG00000183666	639.384	0.370541	0.0311082	0.271218	GUSBP1
ENSG00000134291	702.562	-0.443292	0.0311442	0.271303	TMEM106C
ENSG00000148411	249.745	-0.481415	0.0312123	0.271606	NACC2
ENSG00000173208	681.785	-0.414068	0.0312049	0.271606	ABCD2
ENSG00000161847	1315.37	-0.462377	0.0312594	0.271872	RAVER1
ENSG00000155366	4747.39	-0.509946	0.0314117	0.272508	RHOC
ENSG00000068745	1803.22	0.342419	0.0313777	0.272508	IP6K2
ENSG00000067113	744.346	0.354012	0.0314157	0.272508	PLPP1
ENSG00000175611	246.876	-0.480531	0.0313978	0.272508	LINC00476
ENSG00000130592	59.0948	-0.594829	0.0313707	0.272508	LSP1
ENSG00000196843	35.9097	-0.645716	0.0314815	0.272934	ARID5A
ENSG00000035862	18948.2	-0.446635	0.0315693	0.27355	TIMP2
ENSG00000204164	65.832	0.544414	0.0316221	0.273721
ENSG00000140853	49.876	-0.608467	0.0316224	0.273721	NLRC5
ENSG00000160349	32.437	-0.641158	0.0316873	0.274138	LCN1
ENSG00000143178	87.1917	0.543029	0.0317892	0.274709	TBX19
ENSG00000146834	1677.42	-0.435154	0.0317715	0.274709	MEPCE
ENSG00000136824	2416.55	-0.468158	0.0318202	0.274709	SMC2
ENSG00000210049	38.3862	0.604517	0.0318204	0.274709	MT-TF
ENSG00000101911	363.597	-0.490653	0.0319269	0.274759	PRPS2
ENSG00000047249	1797.79	0.328204	0.0318979	0.274759	ATP6V1H
ENSG00000102879	394.608	-0.560421	0.0319103	0.274759	CORO1A
ENSG00000140941	6114.11	0.390071	0.0318736	0.274759	MAP1LC3B
ENSG00000167470	14473.9	-0.392058	0.0318933	0.274759	MIDN
ENSG00000250067	255.418	0.434487	0.0319196	0.274759	YJEFN3
ENSG00000140463	659.215	-0.346303	0.0319805	0.275076	BBS4
ENSG00000249776	26.5836	-0.625934	0.0320094	0.27518
ENSG00000233991	4953.13	0.631138	0.0321418	0.276173
ENSG00000138346	792.049	-0.501625	0.0323667	0.27796	DNA2
ENSG00000170779	688.622	-0.490138	0.0324565	0.278585	CDCA4
ENSG00000135074	2324.69	-0.468279	0.0324805	0.278645	ADAM19
ENSG00000141543	1360.96	-0.340824	0.0325371	0.278838	EIF4A3
ENSG00000104886	1703.33	0.37665	0.0325279	0.278838	PLEKHJ1
ENSG00000235244	92.1319	0.532268	0.0325745	0.279013	DANT2
ENSG00000253457	400.991	0.403737	0.0326053	0.27913	SMIM18
ENSG00000164932	39.5622	0.596277	0.0326582	0.279438	CTHRC1
ENSG00000120868	781.675	-0.485036	0.0326937	0.279595	APAF1
ENSG00000233517	28.8712	0.622259	0.0327532	0.279666
ENSG00000105784	452.856	0.395324	0.0327493	0.279666	RUNDC3B
ENSG00000104408	9268.11	-0.350019	0.0327258	0.279666	EIF3E
ENSG00000189184	4477.5	-0.472914	0.0328411	0.28027	PCDH18
ENSG00000253837	114.729	-0.51068	0.0328632	0.280313
ENSG00000261384	17.5159	-0.637312	0.032904	0.280514
ENSG00000170734	546.889	-0.450594	0.0329427	0.280698	POLH
ENSG00000149256	11100.9	0.347834	0.0329851	0.280785	TENM4
ENSG00000117877	1417.89	-0.455715	0.0329871	0.280785	CD3EAP
ENSG00000163961	1798.73	-0.397333	0.0330381	0.280965	RNF168
ENSG00000198924	464.758	-0.435566	0.033077	0.280965	DCLRE1A
ENSG00000153944	8388.82	0.325467	0.0330623	0.280965	MSI2
ENSG00000126003	5358.85	-0.42058	0.0330712	0.280965	PLAGL2
ENSG00000151553	1270.36	0.317599	0.0331486	0.281282	FAM160B1
ENSG00000198901	3295.8	-0.423079	0.0331431	0.281282	PRC1
ENSG00000197846	8284.5	-0.483792	0.0332958	0.282005
ENSG00000132561	43.6872	0.594297	0.0333027	0.282005	MATN2
ENSG00000188227	819.598	0.380832	0.0332913	0.282005	ZNF793
ENSG00000130751	36.9191	-0.614579	0.033287	0.282005	NPAS1
ENSG00000116670	286.323	-0.44328	0.0333413	0.282186	MAD2L2
ENSG00000163781	4165.56	-0.387437	0.0334	0.282527	TOPBP1
ENSG00000150510	415.508	-0.37896	0.033416	0.282527	FAM124A
ENSG00000128708	645.232	-0.374999	0.0334726	0.282859	HAT1
ENSG00000066379	109.647	-0.493996	0.0335773	0.283598	ZNRD1
ENSG00000229619	92.1606	-0.58268	0.0336425	0.283875	MBNL1-AS1
ENSG00000148339	1081.11	-0.373163	0.0336448	0.283875	SLC25A25
ENSG00000272345	72.5791	0.573802	0.0336802	0.283881
ENSG00000242588	1504.64	0.386149	0.0336676	0.283881
ENSG00000084090	1889.84	-0.350486	0.0337955	0.284706	STARD7
ENSG00000006756	325.348	0.464865	0.0338936	0.285239	ARSD
ENSG00000129250	661.468	-0.348112	0.0338839	0.285239	KIF1C
ENSG00000160208	5856.64	-0.309493	0.0339435	0.285513	RRP1B
ENSG00000198586	2170.41	0.365139	0.0339636	0.285535	TLK1
ENSG00000175602	2563.48	-0.447489	0.03407	0.286282	CCDC85B
ENSG00000183598	81.2552	-0.59315	0.034109	0.286442	HIST2H3D
ENSG00000143603	133.677	-0.603407	0.0341888	0.286442	KCNN3
ENSG00000117593	1568.58	-0.332044	0.0341939	0.286442	DARS2
ENSG00000184305	162.582	0.610213	0.0341555	0.286442	CCSER1
ENSG00000184349	2334.79	-0.417573	0.0341882	0.286442	EFNA5
ENSG00000142534	105886	-0.335496	0.0341508	0.286442	RPS11
ENSG00000147382	144.607	-0.493312	0.0342624	0.286576
ENSG00000272163	601.873	0.389	0.0342411	0.286576
ENSG00000187778	2014.74	0.376856	0.03426	0.286576	MCRS1
ENSG00000119720	590.98	0.370456	0.0343291	0.286987	NRDE2
ENSG00000158161	955.692	0.37324	0.0344551	0.28704	EYA3
ENSG00000113597	645.289	0.405447	0.0344063	0.28704	TRAPPC13
ENSG00000155111	1420.47	0.473882	0.0345364	0.28704	CDK19
ENSG00000136235	59.4457	0.586634	0.0343906	0.28704	GPNMB
ENSG00000160948	1206	0.33603	0.034507	0.28704	VPS28
ENSG00000167130	1356.15	-0.418748	0.0344086	0.28704	DOLPP1
ENSG00000258199	73.9639	0.554218	0.0343839	0.28704
ENSG00000157306	64.2431	0.58989	0.0344424	0.28704
ENSG00000225783	1419.34	0.513714	0.0345031	0.28704	MIAT
ENSG00000241990	28.2207	0.63461	0.0345237	0.28704	PRR34-AS1
ENSG00000185917	545.738	0.444951	0.0344767	0.28704	SETD4
ENSG00000197381	1240.95	-0.403526	0.0345458	0.28704	ADARB1
ENSG00000227248	336.155	0.57947	0.0346263	0.287563	FAM155A-IT1
ENSG00000144426	707.464	0.419372	0.0346858	0.287912	NBEAL1
ENSG00000145439	1880.2	0.360545	0.0347133	0.287924	CBR4
ENSG00000227986	19.8418	-0.631115	0.0347577	0.287924	TRIM60P18
ENSG00000253245	28.2489	-0.632727	0.0347233	0.287924	MTND1P36
ENSG00000132382	2047.29	-0.35829	0.0347508	0.287924	MYBBP1A
ENSG00000131669	439.901	-0.471334	0.0348965	0.288782	NINJ1
ENSG00000105559	1084.35	-0.388093	0.034879	0.288782	PLEKHA4
ENSG00000067365	837.098	0.347316	0.0349251	0.288873	METTL22
ENSG00000137404	37.1701	-0.621265	0.0350248	0.289552	NRM
ENSG00000213865	81.2621	0.549538	0.035082	0.289878	C8orf44
ENSG00000105136	249.16	0.39495	0.0351824	0.290561	ZNF419
ENSG00000180596	6544.55	-0.525517	0.0352145	0.290655	HIST1H2BC
ENSG00000091640	1890.56	0.367167	0.0352293	0.290655	SPAG7
ENSG00000181751	961.425	0.390593	0.035266	0.290665	C5orf30
ENSG00000178026	508.103	0.431408	0.0352632	0.290665	LRRC75B
ENSG00000133256	43.4739	0.597774	0.0355021	0.29235	PDE6B
ENSG00000138678	26.0552	-0.623525	0.0355061	0.29235	GPAT3
ENSG00000138434	603.435	0.518732	0.0355779	0.292648	SSFA2
ENSG00000129003	4879.31	0.402048	0.0355781	0.292648	VPS13C
ENSG00000119782	412.103	0.486051	0.0356347	0.292854	FKBP1B
ENSG00000010278	368.283	0.486666	0.0356389	0.292854	CD9
ENSG00000115170	418.737	0.449243	0.0356602	0.292882	ACVR1
ENSG00000198221	21.2253	0.628917	0.0356911	0.292989	AFDN-AS1
ENSG00000134222	740.183	-0.539611	0.0358804	0.293595	PSRC1
ENSG00000145623	31.7041	-0.60144	0.0358904	0.293595	OSMR
ENSG00000255052	21.1298	0.625416	0.0358402	0.293595	FAM66D
ENSG00000148248	5332.27	-0.317143	0.0358836	0.293595	SURF4
ENSG00000162227	258.866	-0.457297	0.0358307	0.293595	TAF6L
ENSG00000149599	49.1161	-0.572136	0.0358477	0.293595	DUSP15
ENSG00000053501	622.886	0.379129	0.0358902	0.293595	USE1
ENSG00000158864	2850.38	0.351575	0.0359474	0.293767	NDUFS2
ENSG00000139668	937.12	0.420288	0.0359473	0.293767	WDFY2
ENSG00000171951	70904.7	0.480933	0.0359697	0.293804	SCG2
ENSG00000135763	1013.97	-0.357656	0.036058	0.294085	URB2
ENSG00000152253	346.256	-0.553794	0.0360573	0.294085	SPC25
ENSG00000058063	1271.68	0.39379	0.0360414	0.294085	ATP11B
ENSG00000168386	651.351	-0.346667	0.0361314	0.294537	FILIP1L
ENSG00000166716	3993.05	-0.411094	0.0361793	0.294717	ZNF592
ENSG00000130255	31849.8	0.362034	0.0361896	0.294717	RPL36
ENSG00000135439	525.354	-0.536971	0.0362185	0.294807	AGAP2
ENSG00000163697	992.56	-0.386666	0.0363953	0.295132	APBB2
ENSG00000255408	152.2	0.493672	0.0363087	0.295132	PCDHA3
ENSG00000203930	2059.85	0.380316	0.0363678	0.295132	LINC00632
ENSG00000139410	95.7594	0.527733	0.0363602	0.295132	SDSL
ENSG00000215154	1163.31	0.406211	0.0363676	0.295132
ENSG00000153048	2392.22	-0.478494	0.0364027	0.295132	CARHSP1
ENSG00000141560	773.941	-0.376534	0.0363598	0.295132	FN3KRP
ENSG00000105472	169.597	-0.568357	0.0363991	0.295132	CLEC11A
ENSG00000165102	3814.58	0.392971	0.0364322	0.295225	HGSNAT
ENSG00000137812	2940.86	-0.501049	0.0364608	0.295311	KNL1
ENSG00000103226	281.226	0.511808	0.036548	0.29587	NOMO3
[truncated: 14,322 more rows]
