# Supplementary material for: Integrative bioinformatics analysis characterizing the role of EDC3 in mRNA decay and its association to intellectual disability
Source: BMC Med Genomics. 2018 Apr 23;11:41. doi: 10.1186/s12920-018-0358-6 (PMC5914069; doi:10.1186/s12920-018-0358-6)
Supplement: Supplementary file 11 — Table S8 DEGs predominantly expressed in brain. List of 117 DEGs that are predominantly expressed in brain according to Expression Atlas. The last column shows the gene’s module membership in WGCNA analysis. (XLSX 11 kb) [file 12920_2018_358_MOESM11_ESM.xlsx]

## Sheet: Sheet1
Ensembl_ID	HGNC-Symbol	module
ENSG00000003147	ICA1	turquoise
ENSG00000018236	CNTN1	turquoise
ENSG00000026652	AGPAT4	turquoise
ENSG00000050438	SLC4A8	turquoise
ENSG00000088367	EPB41L1	turquoise
ENSG00000088854	C20orf194	turquoise
ENSG00000089169	RPH3A	turquoise
ENSG00000100433	KCNK10	turquoise
ENSG00000100604	CHGA	turquoise
ENSG00000101290	CDS2	turquoise
ENSG00000101438	SLC32A1	turquoise
ENSG00000103528	SYT17	turquoise
ENSG00000107282	APBA1	turquoise
ENSG00000112038	OPRM1	turquoise
ENSG00000113578	FGF1	turquoise
ENSG00000118200	CAMSAP2	turquoise
ENSG00000119973	PRLHR	turquoise
ENSG00000130822	PNCK	turquoise
ENSG00000133019	CHRM3	turquoise
ENSG00000133083	DCLK1	turquoise
ENSG00000138814	PPP3CA	turquoise
ENSG00000141425	RPRD1A	turquoise
ENSG00000144550	CPNE9	turquoise
ENSG00000144583	2004-03-01	turquoise
ENSG00000145362	ANK2	turquoise
ENSG00000151025	GPR158	turquoise
ENSG00000151690	MFSD6	turquoise
ENSG00000152377	SPOCK1	turquoise
ENSG00000152931	PART1	turquoise
ENSG00000153558	FBXL2	turquoise
ENSG00000154639	CXADR	turquoise
ENSG00000155970	MICU3	turquoise
ENSG00000156298	TSPAN7	turquoise
ENSG00000157087	ATP2B2	turquoise
ENSG00000157445	CACNA2D3	turquoise
ENSG00000159248	GJD2	turquoise
ENSG00000163328	GPR155	turquoise
ENSG00000164187	LMBRD2	turquoise
ENSG00000164402	2008-09-01	turquoise
ENSG00000165802	NSMF	turquoise
ENSG00000166257	SCN3B	turquoise
ENSG00000166448	TMEM130	turquoise
ENSG00000166922	SCG5	turquoise
ENSG00000167995	BEST1	turquoise
ENSG00000170271	FAXDC2	turquoise
ENSG00000170419	VSTM2A	turquoise
ENSG00000170537	TMC7	turquoise
ENSG00000171533	MAP6	turquoise
ENSG00000172264	MACROD2	turquoise
ENSG00000177182	CLVS1	turquoise
ENSG00000180287	PLD5	turquoise
ENSG00000182013	PNMAL1	turquoise
ENSG00000182621	PLCB1	turquoise
ENSG00000182700	IGIP	turquoise
ENSG00000183775	KCTD16	turquoise
ENSG00000185658	BRWD1	turquoise
ENSG00000186472	PCLO	turquoise
ENSG00000186487	MYT1L	turquoise
ENSG00000197885	NKIRAS1	turquoise
ENSG00000198961	PJA2	turquoise
ENSG00000204837	-	turquoise
ENSG00000205133	TRIQK	turquoise
ENSG00000236289	GACAT3	turquoise
ENSG00000250007	-	turquoise
ENSG00000255136	-	turquoise
ENSG00000050165	DKK3	red
ENSG00000136895	GARNL3	red
ENSG00000163618	CADPS	red
ENSG00000180998	GPR137C	red
ENSG00000015592	STMN4	yellow
ENSG00000054793	ATP9A	yellow
ENSG00000060709	RIMBP2	yellow
ENSG00000100095	SEZ6L	yellow
ENSG00000100994	PYGB	yellow
ENSG00000105270	CLIP3	yellow
ENSG00000105880	DLX5	yellow
ENSG00000112379	ARFGEF3	yellow
ENSG00000127561	SYNGR3	yellow
ENSG00000139737	SLAIN1	yellow
ENSG00000142549	IGLON5	yellow
ENSG00000155980	KIF5A	yellow
ENSG00000157005	SST	yellow
ENSG00000163590	PPM1L	yellow
ENSG00000166862	CACNG2	yellow
ENSG00000167861	HID1	yellow
ENSG00000168675	LDLRAD4	yellow
ENSG00000173726	TOMM20	yellow
ENSG00000196814	MVB12B	yellow
ENSG00000220205	VAMP2	yellow
ENSG00000261675	-	yellow
ENSG00000011332	DPF1	blue
ENSG00000104722	NEFM	blue
ENSG00000126803	HSPA2	blue
ENSG00000144460	NYAP2	blue
ENSG00000148053	NTRK2	blue
ENSG00000154229	PRKCA	blue
ENSG00000162073	PAQR4	blue
ENSG00000168453	HR	blue
ENSG00000168496	FEN1	blue
ENSG00000179104	TMTC2	blue
ENSG00000180769	WDFY3-AS2	blue
ENSG00000186193	SAPCD2	blue
ENSG00000005513	SOX8	brown
ENSG00000019505	SYT13	brown
ENSG00000089558	KCNH4	brown
ENSG00000120251	GRIA2	brown
ENSG00000132692	BCAN	brown
ENSG00000141750	STAC2	brown
ENSG00000151229	SLC2A13	brown
ENSG00000164683	HEY1	brown
ENSG00000165300	SLITRK5	brown
ENSG00000171617	ENC1	brown
ENSG00000175426	PCSK1	brown
ENSG00000187902	SHISA7	brown
ENSG00000248152	-	brown
ENSG00000250159	-	brown
ENSG00000260807	-	brown
