# Supplementary material for: Integrative bioinformatics analysis characterizing the role of EDC3 in mRNA decay and its association to intellectual disability
Source: BMC Med Genomics. 2018 Apr 23;11:41. doi: 10.1186/s12920-018-0358-6 (PMC5914069; doi:10.1186/s12920-018-0358-6)
Supplement: Supplementary file 12 — Table S9 Functional enrichment analysis of DEGs predominantly expressed in brain. Functional annotation of the 117 DEGs predominantly expressed in brain was performed with DAVID. The table shows the top enriched terms (Benjamini-adjusted p-value < 0.1). (XLSX 9 kb) [file 12920_2018_358_MOESM12_ESM.xlsx]

## Sheet: Sheet1
Term	Gene count	p-value	Benjamini- adjusted p-value
Brain	79	4.13e-12	3.18e-10
GO:0045202~synapse	16	1.22e-08	1.98e-06
GO:0008021~synaptic vesicle	9	3.92e-08	3.17e-06
GO:0030136~clathrin-coated vesicle	10	2.39e-07	1.29e-05
GO:0044456~synapse part	12	7.36e-07	2.98e-05
GO:0030135~coated vesicle	10	1.15e-06	3.74e-05
GO:0030672~synaptic vesicle membrane	5	1.53e-05	0.000414
GO:0030665~clathrin coated vesicle membrane	6	2.73e-05	0.000631
GO:0016023~cytoplasmic membrane-bounded vesicle	14	7.31e-05	0.00147925
GO:0031410~cytoplasmic vesicle	15	8.93e-05	0.00160643
GO:0031988~membrane-bounded vesicle	14	0.000101	0.0016383
GO:0030662~coated vesicle membrane	6	0.000129	0.00189188
GO:0031982~vesicle	15	0.00014	0.0018926
GO:0030054~cell junction	13	0.000172	0.00213548
GO:0030659~cytoplasmic vesicle membrane	7	0.000342	0.00394949
Amygdala	13	0.000144	0.00553291
GO:0012506~vesicle membrane	7	0.000532	0.00572785
GO:0005509~calcium ion binding	16	4.4e-05	0.0112099
GO:0044433~cytoplasmic vesicle part	7	0.00161441	0.016226
GO:0016021~integral to membrane	50	0.00254827	0.0240213
GO:0031224~intrinsic to membrane	51	0.00309571	0.0275188
GO:0044459~plasma membrane part	26	0.00445841	0.0373822
hsa04010:MAPK signaling pathway	7	0.00119534	0.0659032
GO:0022803~passive transmembrane transporter activity	9	0.00111927	0.0911405
