# Supplementary material for: Integrative bioinformatics analysis characterizing the role of EDC3 in mRNA decay and its association to intellectual disability
Source: BMC Med Genomics. 2018 Apr 23;11:41. doi: 10.1186/s12920-018-0358-6 (PMC5914069; doi:10.1186/s12920-018-0358-6)
Supplement: Supplementary file 13 — Table S10 Functional enrichment analysis of the SKNBE DEGs. Functional annotation of the 764 DEGs was performed with DAVID. The table shows the top enriched terms (Benjamini-adjusted p-value < 0.1). (XLSX 10 kb) [file 12920_2018_358_MOESM13_ESM.xlsx]

## Sheet: Sheet1
Term	Gene count	p-value	Benjamini- adjusted p-value
GO:0006260~DNA replication	30	1.14e-10	2.76e-07
GO:0044427~chromosomal part	41	2.99e-09	1.16e-06
hsa03030:DNA replication	12	3.73e-08	5.37e-06
GO:0005694~chromosome	43	4.81e-08	9.28e-06
Epithelium	141	3.62e-07	8.81e-05
GO:0006259~DNA metabolic process	44	4.93e-07	0.000597
GO:0032993~protein-DNA complex	15	2.73e-06	0.000351
GO:0007049~cell cycle	55	8.47e-06	0.00681236
GO:0000786~nucleosome	12	1.61e-05	0.00155555
GO:0051301~cell division	28	1.87e-05	0.0112595
GO:0006323~DNA packaging	16	3.21e-05	0.015444
GO:0065004~protein-DNA complex assembly	14	3.4e-05	0.0136172
Cervix	37	5.36e-05	0.00649334
GO:0032297~negative regulation of DNA replication initiation	5	6.33e-05	0.0216741
GO:0000076~DNA replication checkpoint	5	6.33e-05	0.0216741
GO:0033554~cellular response to stress	41	9.48e-05	0.0282831
GO:0031497~chromatin assembly	13	9.6e-05	0.0255089
GO:0005578~proteinaceous extracellular matrix	27	0.000135	0.0103328
GO:0001568~blood vessel development	23	0.000145	0.0344409
GO:0000785~chromatin	20	0.000146	0.00937359
GO:0031012~extracellular matrix	28	0.000184	0.0100804
hsa04110:Cell cycle	15	0.000193	0.0137833
GO:0001944~vasculature development	23	0.000205	0.0440541
Placenta	156	0.000211	0.0169281
GO:0030174~regulation of DNA replication initiation	5	0.000215	0.0423977
GO:0006270~DNA replication initiation	6	0.000229	0.0417317
GO:0006261~DNA-dependent DNA replication	10	0.00029	0.0488973
GO:0006334~nucleosome assembly	12	0.000297	0.0468388
Brain	328	0.00033	0.0198513
GO:0048514~blood vessel morphogenesis	20	0.000389	0.0572498
GO:0045646~regulation of erythrocyte differentiation	6	0.000422	0.0583071
GO:0022403~cell cycle phase	31	0.000462	0.0602806
GO:0006275~regulation of DNA replication	10	0.000483	0.0597494
GO:0000280~nuclear division	20	0.000653	0.076025
GO:0007067~mitosis	20	0.000653	0.076025
GO:0000779~condensed chromosome; centromeric region	10	0.000653	0.0310492
GO:0000279~M phase	26	0.00069	0.0765118
GO:0034728~nucleosome organization	12	0.00072	0.0761948
GO:0051726~regulation of cell cycle	26	0.000748	0.0757575
GO:0000087~M phase of mitotic cell cycle	20	0.000812	0.0787114
GO:0007242~intracellular signaling cascade	70	0.00083	0.0772537
GO:0048285~organelle fission	20	0.00105883	0.0939731
