# Supplementary material for: Integrative bioinformatics analysis characterizing the role of EDC3 in mRNA decay and its association to intellectual disability
Source: BMC Med Genomics. 2018 Apr 23;11:41. doi: 10.1186/s12920-018-0358-6 (PMC5914069; doi:10.1186/s12920-018-0358-6)
Supplement: Supplementary file 14 — Table S11 Functional enrichment analysis of protein-protein interaction clusters enriched in DEGs. Functional annotation of the protein clusters 22 (50 genes), 32 (31 genes), and 63 (15 genes) enriched in DEGs was performed with DAVID. The table reports the top 15 ranked (by Benjamini-adjusted p-value) pathways for each cluster. (XLSX 11 kb) [file 12920_2018_358_MOESM14_ESM.xlsx]

## Sheet: Sheet1
Cluster	Term	Gene count	p-value	Benjamini-adjusted p-value
22	GO:0006260~DNA replication	13	1.75e-14	5e-12
	GO:0005654~nucleoplasm	18	1.64e-13	1.08e-11
	GO:0006270~DNA replication initiation	7	1.24e-12	1.79e-10
	hsa04110:Cell cycle	10	2.43e-11	3.16e-10
	GO:0006259~DNA metabolic process	15	6.15e-12	5.88e-10
	GO:0031981~nuclear lumen	18	4.92e-10	1.62e-08
	GO:0006325~chromatin organization	12	1.13e-09	8.09e-08
	GO:0070013~intracellular organelle lumen	18	1.2e-08	2.63e-07
	GO:0043233~organelle lumen	18	1.7e-08	2.81e-07
	GO:0031974~membrane-enclosed lumen	18	2.3e-08	3.03e-07
	GO:0006261~DNA-dependent DNA replication	7	5.84e-09	3.35e-07
	hsa03030:DNA replication	6	5.51e-08	3.58e-07
	GO:0051276~chromosome organization	12	1.52e-08	7.28e-07
	GO:0006334~nucleosome assembly	6	1.98e-06	7.09e-05
	GO:0007049~cell cycle	12	1.75e-06	7.16e-05
32	GO:0005516~calmodulin binding	5	0.000137	0.0155426
	GO:0022839~ion gated channel activity	3	0.000476	0.0179162
	GO:0005227~calcium activated cation channel activity	3	0.000662	0.0187004
	GO:0015269~calcium-activated potassium channel activity	3	0.000368	0.0207664
	GO:0016286~small conductance calcium-activated potassium channel activity	2	0.00576611	0.123526
	GO:0008092~cytoskeletal protein binding	5	0.0148479	0.216216
	GO:0031432~titin binding	2	0.0134046	0.226176
	GO:0051020~GTPase binding	3	0.0184757	0.233363
	GO:0003779~actin binding	4	0.0239729	0.264611
	GO:0005267~potassium channel activity	3	0.0267914	0.266251
	hsa04614:Renin-angiotensin system	2	0.0166109	0.272585
	GO:0022803~passive transmembrane transporter activity	4	0.0437779	0.324671
	GO:0008237~metallopeptidase activity	3	0.0479522	0.329774
	GO:0022838~substrate specific channel activity	4	0.039913	0.344348
	GO:0015267~channel activity	4	0.0435145	0.344693
63	GO:0000777~condensed chromosome kinetochore	13	2.92e-28	1.08e-26
	GO:0000779~condensed chromosome, centromeric region	13	1.61e-27	2.98e-26
	GO:0000776~kinetochore	13	1.2e-26	1.48e-25
	GO:0000775~chromosome, centromeric region	13	5.19e-24	4.81e-23
	GO:0000793~condensed chromosome	13	8.53e-24	6.31e-23
	GO:0044427~chromosomal part	13	6.14e-18	3.79e-17
	GO:0005694~chromosome	13	5.15e-17	2.72e-16
	GO:0048285~organelle fission	11	1.72e-17	5.44e-16
	GO:0000087~M phase of mitotic cell cycle	11	1.37e-17	6.52e-16
	GO:0007067~mitosis	11	1.14e-17	1.09e-15
	GO:0000280~nuclear division	11	1.14e-17	1.09e-15
	GO:0051301~cell division	11	2.25e-16	4.22e-15
	GO:0007059~chromosome segregation	9	1.88e-16	5.33e-15
	GO:0000279~M phase	11	6.79e-16	1.05e-14
	GO:0000278~mitotic cell cycle	11	2.23e-15	3.01e-14
