# Supplementary material for: Integrative bioinformatics analysis characterizing the role of EDC3 in mRNA decay and its association to intellectual disability
Source: BMC Med Genomics. 2018 Apr 23;11:41. doi: 10.1186/s12920-018-0358-6 (PMC5914069; doi:10.1186/s12920-018-0358-6)
Supplement: Supplementary file 15 — Table S12 Functional enrichment analysis of the modules identified by WGCNA. Functional annotation of the modules was performed with DAVID. The table reports the top 15 ranked pathways (by Benjamini adjusted p-value) relative to the genes in the blue module (N = 191), the turquoise module (N = 282), and the brown module (N = 169). (XLSX 11 kb) [file 12920_2018_358_MOESM15_ESM.xlsx]

## Sheet: Sheet1
Module	Term	Gene count	p-value	Benjamini- adjusted p-value
blue	GO:0044427~chromosomal part	38	3.38e-27	6.96e-25
	GO:0005694~chromosome	40	1.05e-26	1.08e-24
	GO:0006259~DNA metabolic process	41	3.02e-24	1.87e-21
	GO:0006260~DNA replication	29	2.25e-24	2.78e-21
	GO:0007049~cell cycle	38	4.76e-15	1.97e-12
	hsa03030:DNA replication	12	3.45e-13	2.86e-11
	Epithelium	64	3.99e-13	5.07e-11
	GO:0032993~protein-DNA complex	14	1.53e-12	1.05e-10
	GO:0000785~chromatin	18	7.11e-12	3.66e-10
	GO:0006974~response to DNA damage stimulus	24	8.68e-12	2.68e-09
	GO:0006323~DNA packaging	15	2.28e-11	5.64e-09
	GO:0000279~M phase	22	4.01e-11	8.26e-09
	GO:0043228~non-membrane-bounded organelle	57	2.23e-10	9.17e-09
	GO:0043232~intracellular non-membrane-bounded organelle	57	2.23e-10	9.17e-09
	GO:0022403~cell cycle phase	24	7.14e-11	1.26e-08
turquoise	Brain	135	9.49e-06	0.00142283
	GO:0005794~Golgi apparatus	24	0.000579	0.130365
	PNS	9	0.0024559	0.168412
	GO:0030136~clathrin-coated vesicle	7	0.00647407	0.200379
	GO:0030054~cell junction	15	0.00583572	0.209499
	GO:0016023~cytoplasmic membrane-bounded vesicle	16	0.00401341	0.215175
	GO:0031988~membrane-bounded vesicle	16	0.00538642	0.229201
	GO:0019898~extrinsic to membrane	14	0.00963995	0.253091
	GO:0044456~synapse part	10	0.00396211	0.273068
	GO:0008021~synaptic vesicle	6	0.00268033	0.276325
	GO:0031410~cytoplasmic vesicle	16	0.0155188	0.290127
	GO:0030135~coated vesicle	7	0.015215	0.30892
	GO:0045202~synapse	11	0.014435	0.322506
	GO:0031982~vesicle	16	0.021911	0.359136
	GO:0010876~lipid localization	9	0.000794	0.380938
brown	GO:0031012~extracellular matrix	18	3.6915e-09	6.534e-07
	GO:0005578~proteinaceous extracellular matrix	17	9.0591e-09	8.0173e-07
	GO:0044421~extracellular region part	25	9.4304e-07	5.5638e-05
	GO:0005576~extracellular region	34	6.3856e-05	0.00225802
	GO:0044420~extracellular matrix part	8	5.5096e-05	0.0024351
	GO:0030155~regulation of cell adhesion	9	2.1454e-05	0.0241188
	GO:0050840~extracellular matrix binding	5	8.7594e-05	0.0283231
	GO:0019838~growth factor binding	7	0.00033439	0.0533724
	Placenta	44	0.00062652	0.076508
	GO:0005201~extracellular matrix structural constituent	6	0.000983	0.101982
	GO:0043062~extracellular structure organization	8	0.000478	0.127092
	GO:0030198~extracellular matrix organization	7	0.000255	0.135198
	GO:0001501~skeletal system development	11	0.000386	0.136216
	GO:0010811~positive regulation of cell-substrate adhesion	4	0.00167909	0.212625
	GO:0051270~regulation of cell motion	8	0.00129181	0.21743
